# Supplementary material for: Phylogenetic distribution and experimental characterization of corrinoid production and dependence in soil bacterial isolates
Source: ISME J. 2024 Apr 22;18(1):wrae068. doi: 10.1093/ismejo/wrae068 (PMC11287214; doi:10.1093/ismejo/wrae068)
Supplement: Supp5_genus_based_predictions_wrae068 [file supp5_genus_based_predictions_wrae068.xlsx]

## Sheet: README
README
Data in heatmap tab includes all the data used to generate the heatmap in Fig. 4.
All_genera tab includes data for all the genera in our dataset, including ones that did not meet the 20 species cutoff.
In All_genera tab:
Headers highlighted in:
Yellow header highlight: Gene presence/absence data from Shelton, et al. 2019 (ISMEJ) aggregated by genus (number of species that have a given gene)
Blue header highlight: Aggregated gene presence/absence data grouped into metabolic categories as defined in Shelton, et al. 2019 (ISMEJ)
Green header highlight: Percentages for metabolic categories (percent of species in a genus belonging to each category)
Percent corrinoid producer, dependent, and independent data and genotype, corresponding to the data shown in the Fig. 4 heatmap are shown in the last 4 columns with headers highlighted in dark green
Category assignment:
For cobamide biosynthesis (see supp7 data table in Shelton 2019 for list of genes per category)
Corrinoid biosynthesis:
producer (includes possible / likely / very likely corrinoid producer)
not producer (includes likely / very likely non-producer)
corrinoid precursor salvager (includes cbi and tetrapyrrole salvagers)
cbi salvager
tetrapyrrole precursor salvager
Corrinoid use:
user (at least one dependent gene)
not user (no dependent genes)
conditional user (has independent alternative enzyme and no solely dependent enzymes)
Corrinoid dependent:
user not producer
Corrinoid independent:
not user not producer
For cobamide-dependent metabolisms (See fig 1 in Shelton 2019)
carbon and nitrogen metabolism --> glycerol/diol dehydratase, MCM, ethanolamine lyase, D-ornithine 45 aminomutase, beta lysine 56 aminomutase
one carbon metabolism --> Wood-Ljungdahl corrinoid proteins, corrinoid methyltransferase families
natural product synthesis --> rSAM B12 proteins
bacteriochlorophyll synthesis
methionine synthesis
mercury methylation
nucleotide metabolism --> B12-dep RNR, epoxyqueosine reductase
reductive dehalogenase

## Sheet: All_genera
Genus	Phylum	total # of species	B12-dependent RNR	B12-independent RNR	metH	metE	methylmalonyl-CoA mutase family	methylcitrate pathway	glutamate mutase	ethanolamine ammonia lyase	B12-independent ethanolamine pathway	B12-dependent glycerol/diol dehydratase	B12-independent glycerol/diol dehydratase	beta-lysine 5,6-aminomutase	D-ornithine 4,5-aminomutase	epoxyqueuosine reductase	reductive dehalogenase	Wood-Ljungdahl corrinoid protein	corrinoid methyltransferase families	bacteriochlorophyll cyclase	mercury methylation	B12 pfam binding domains	rSAM-B12 proteins	aerobic cobamide biosynthesis (max=23)	anaerobic cobamide biosynthesis (max= 25)	tetrapyrrole precursor biosynthesis (max=5)	corrin ring biosynthesis (max=9)	nucleotide loop assembly (max=7)	core biosynthesis genes (max=8)	CbiZ	CblS	BluB	ArsAB	ALA synthesis	EC:4.2.1.24	EC:2.5.1.61	EC:4.2.1.75	EC:2.1.1.107	EC:2.1.1.130	EC:1.14.13.83	EC:2.1.1.131	EC:2.1.1.133	EC:2.1.1.152	EC:1.3.1.54	EC:2.1.1.132	EC:5.4.99.61	EC:6.3.5.9	EC:6.6.1.2	EC:1.3.1.76
Abiotrophia	Bacillota	1	0	1	0	1	0	0	0	0	0	0	0	0	0	0	0	0	0	0	0	0	0	0	0	0	0	0	0	0	0	0	0	0	0	0	0	0	0	0	0	0	0	0	0	0	0	0	0
Abyssisolibacter	Bacillota	1	1	1	1	0	1	0	0	0	0	0	0	1	1	1	1	1	0	0	0	19	14	14	19	0	9	7	8	0	0	0	0	0	0	0	0	0	1	0	1	1	0	1	0	1	1	0	0
Acaricomes	Actinomycetota	1	0	1	0	1	0	1	0	0	0	0	0	0	0	0	0	0	0	0	0	0	0	5	5	5	0	0	0	0	0	0	0	1	1	1	1	1	0	0	0	0	0	0	0	0	0	0	0
Acaryochloris	Cyanobacteriota	2	2	1	2	1	0	0	0	0	0	0	0	0	0	1	0	0	0	0	0	6	2	38	42	10	18	10	16	0	0	0	0	2	2	2	2	2	2	0	2	2	0	2	2	2	2	2	0
Acetanaerobacterium	Bacillota	1	0	1	1	0	0	0	0	0	0	0	0	0	0	0	0	0	0	0	0	3	1	0	0	0	0	0	0	0	0	0	0	0	0	0	0	0	0	0	0	0	0	0	0	0	0	0	0
Acetitomaculum	Bacillota	1	0	1	1	0	0	0	0	1	0	0	0	0	0	0	0	1	1	0	0	5	1	20	23	5	9	7	8	1	0	0	0	1	1	1	1	1	1	0	1	1	0	1	1	1	1	0	1
Acetivibrio	Bacillota	4	4	4	4	2	0	0	0	0	0	0	0	0	0	1	0	0	3	0	1	35	15	64	70	20	16	26	24	0	0	0	0	4	4	4	4	4	2	0	2	2	0	2	2	2	2	0	4
Acetoanaerobium	Bacillota	2	2	2	2	0	2	0	0	2	0	0	0	2	2	0	0	2	2	0	0	26	10	38	50	10	18	14	16	0	0	0	0	2	2	2	2	2	2	0	2	2	0	2	0	2	2	0	2
Acetobacter	Pseudomonadota	12	0	4	12	11	0	12	0	11	0	0	0	0	0	12	0	0	0	0	0	46	22	266	254	60	107	81	92	0	0	12	0	12	12	12	12	12	12	12	12	12	6	12	12	11	12	12	12
Acetobacterium	Bacillota	3	3	3	3	0	0	0	0	2	0	3	1	0	0	3	0	3	3	0	0	191	16	55	71	12	27	21	24	2	3	0	0	3	3	0	3	3	3	0	3	3	0	3	0	3	3	2	3
Acetohalobium	Bacillota	1	1	0	1	0	0	0	1	0	0	0	0	0	0	1	0	1	1	0	0	22	1	19	24	5	8	7	8	0	1	0	0	1	1	1	1	1	1	0	1	1	0	1	0	1	1	0	1
Acetomicrobium	Synergistota	4	4	4	4	0	4	0	0	0	0	4	0	0	0	0	0	0	0	0	0	21	9	26	26	0	4	18	14	0	0	0	0	0	0	0	0	0	0	0	0	0	0	0	0	0	4	0	0
Acetonema	Bacillota	1	1	1	1	0	1	0	0	0	0	1	0	1	1	0	0	1	0	0	1	18	1	20	25	5	9	7	8	0	0	0	1	1	1	1	1	1	1	0	1	1	0	1	0	1	1	1	1
Acholeplasma	Mycoplasmatota	5	0	5	0	0	0	0	0	0	0	0	0	0	0	0	0	0	0	0	0	0	0	0	0	0	0	0	0	0	0	0	0	0	0	0	0	0	0	0	0	0	0	0	0	0	0	0	0
Achromobacter	Pseudomonadota	41	7	41	40	41	0	40	0	0	0	0	0	0	0	0	0	0	0	0	0	103	21	233	271	199	1	1	0	0	0	0	0	39	40	40	40	40	0	0	0	0	0	0	0	0	0	1	39
Acidaminobacter	Bacillota	1	1	1	1	0	1	0	1	0	0	0	0	1	1	1	0	0	0	0	0	16	4	9	9	0	1	7	5	0	1	0	0	0	0	0	0	0	0	0	0	0	0	0	0	0	1	0	0
Acidaminococcus	Bacillota	6	4	6	6	6	0	0	0	0	0	0	0	0	0	0	0	0	0	0	0	12	0	12	14	6	0	6	0	0	0	0	0	0	0	2	2	2	0	0	0	0	0	0	0	0	0	0	2
Acidihalobacter	Pseudomonadota	1	0	0	1	1	0	0	0	1	0	0	0	0	0	1	0	0	0	0	0	2	0	7	7	5	1	0	0	0	0	0	0	1	1	1	1	1	0	0	0	0	0	0	0	0	0	1	1
Acidimicrobium	Actinomycetota	1	0	0	1	0	1	0	0	0	0	0	0	0	0	0	0	0	0	0	0	4	0	19	20	5	8	6	8	0	0	1	0	1	1	1	1	1	1	0	1	1	0	0	1	1	1	1	0
Acidiphilium	Pseudomonadota	6	4	4	6	4	0	6	0	2	2	0	0	0	0	6	0	0	0	4	0	21	4	104	100	30	38	28	32	0	0	2	0	6	6	6	6	6	4	4	4	4	2	4	4	4	4	6	6
Acidipropionibacterium	Actinomycetota	3	3	0	3	2	3	0	0	2	0	0	0	0	0	0	0	0	0	0	0	9	0	58	53	15	23	18	24	0	0	0	0	3	3	3	3	3	3	0	0	3	3	3	3	3	3	1	0
Acidithiobacillus	Pseudomonadota	4	0	4	0	4	0	0	0	0	0	0	0	0	0	0	0	0	0	0	0	1	0	22	23	20	3	0	0	0	0	0	0	4	4	4	4	4	0	0	0	0	0	0	0	0	0	2	0
Acidithrix	Actinomycetota	1	1	0	1	0	1	0	0	0	0	0	0	0	0	1	0	0	0	0	0	8	0	19	20	5	8	6	8	0	0	1	0	1	1	1	1	1	1	0	1	1	0	0	1	1	1	1	0
Acidobacterium	Acidobacteriota	1	1	1	1	1	1	0	0	0	0	0	0	0	0	1	0	0	0	0	0	4	1	6	7	5	0	0	0	0	0	0	0	1	1	1	1	1	0	0	0	0	0	0	0	0	0	0	1
Acidocella	Pseudomonadota	3	3	2	3	0	0	3	0	3	0	0	0	0	0	3	0	0	0	0	0	6	0	69	63	15	27	21	24	0	0	3	0	3	3	3	3	3	3	3	3	3	3	3	3	3	3	3	3
Acidothermus	Actinomycetota	1	1	1	1	1	1	1	0	0	0	0	0	0	0	0	0	0	0	0	0	3	0	10	11	5	0	4	3	0	0	0	0	1	1	1	1	1	0	0	0	0	0	0	0	0	0	0	1
Acidovorax	Pseudomonadota	27	21	27	27	23	27	23	0	14	0	0	0	0	0	27	0	0	0	0	0	99	9	464	468	134	135	175	165	0	0	9	0	27	27	27	26	27	13	7	13	13	7	7	13	13	25	17	4
Acinetobacter	Pseudomonadota	124	72	124	121	124	0	121	0	73	0	0	0	0	0	120	0	0	0	0	0	242	0	1230	1352	620	2	487	293	0	0	0	0	124	124	124	124	124	0	0	0	0	0	0	0	0	0	2	124
Actibacterium	Pseudomonadota	2	2	0	2	0	2	0	0	0	0	0	0	0	0	2	1	0	0	0	0	8	0	46	42	10	18	14	16	0	0	2	0	2	2	2	2	2	2	2	2	2	2	2	2	2	2	2	2
Actinacidiphila	Actinomycetota	7	7	7	7	4	7	1	1	0	0	0	0	0	0	0	0	0	0	0	0	48	8	150	144	35	61	44	56	0	0	0	0	7	7	7	7	7	7	4	7	7	4	7	7	7	7	7	7
Actinoalloteichus	Actinomycetota	2	2	2	2	2	2	2	0	0	0	0	0	0	0	0	0	0	0	0	0	8	3	19	19	10	3	4	3	0	0	0	0	2	2	2	2	2	0	0	0	1	0	0	2	0	0	0	2
Actinobacillus	Pseudomonadota	7	0	6	1	7	0	0	0	0	0	0	0	0	0	0	0	0	0	0	0	2	0	35	42	35	0	0	0	0	0	0	0	7	7	7	7	7	0	0	0	0	0	0	0	0	0	0	7
Actinobaculum	Actinomycetota	3	0	3	0	3	0	0	0	0	0	0	0	0	0	0	0	0	0	0	0	0	0	3	3	3	0	0	0	0	0	0	0	1	1	1	0	0	0	0	0	0	0	0	0	0	0	0	0
Actinokineospora	Actinomycetota	8	8	6	8	6	8	0	7	0	0	0	0	8	0	0	0	0	0	0	0	82	11	172	147	40	69	48	64	2	0	7	0	8	8	8	8	8	8	7	8	8	5	8	8	8	8	8	8
Actinomadura	Actinomycetota	8	8	8	8	7	8	0	1	0	0	0	0	7	0	0	0	0	0	0	0	60	4	163	149	40	63	48	60	8	0	4	0	8	8	8	8	8	6	6	7	7	5	6	8	8	7	7	8
Actinomyces	Actinomycetota	37	0	37	0	37	0	0	0	0	0	0	0	0	0	0	0	0	0	0	0	0	0	117	129	117	0	0	0	0	0	0	0	26	26	23	22	20	0	0	0	0	0	0	0	0	0	0	12
Actinomycetospora	Actinomycetota	1	1	0	1	1	1	0	0	1	0	0	0	0	0	0	0	0	0	0	0	7	0	22	19	5	9	6	8	0	0	0	0	1	1	1	1	1	1	1	1	1	1	1	1	1	1	1	1
Actinoplanes	Actinomycetota	10	10	9	10	7	10	0	3	0	0	0	0	9	0	0	0	0	0	0	0	92	14	200	172	50	90	41	60	7	0	8	0	10	10	10	10	10	10	9	10	10	10	10	10	10	10	10	10
Actinopolymorpha	Actinomycetota	3	3	3	3	3	3	0	0	0	0	0	0	3	0	0	0	0	0	0	0	18	0	23	26	15	0	5	5	0	0	0	0	3	3	3	3	3	0	0	0	0	0	0	0	0	0	0	3
Actinopolyspora	Actinomycetota	8	8	5	8	8	8	0	3	0	0	0	0	0	0	0	0	0	0	0	0	36	9	168	160	40	71	48	64	8	0	8	0	8	8	8	8	8	8	8	8	8	0	8	8	8	8	8	8
Actinospica	Actinomycetota	1	1	1	1	0	1	0	0	0	0	0	0	0	0	0	0	0	0	0	0	6	1	20	22	5	8	7	8	1	0	0	0	1	1	1	1	1	1	0	1	1	0	0	1	1	1	1	1
Actinosynnema	Actinomycetota	2	2	2	2	2	2	0	1	0	0	0	0	0	0	0	0	0	0	0	0	21	0	45	39	10	18	13	16	0	0	2	0	2	2	2	2	2	2	2	2	2	2	2	2	2	2	2	2
Actinotalea	Actinomycetota	2	2	2	1	0	0	1	0	0	0	0	0	0	0	0	0	0	0	0	0	2	0	12	14	10	0	0	0	0	0	0	0	2	2	2	2	2	0	0	0	0	0	0	0	0	0	0	2
Actinotignum	Actinomycetota	2	0	2	0	2	0	0	0	0	0	0	0	0	0	0	0	0	0	0	0	0	0	0	0	0	0	0	0	0	0	0	0	0	0	0	0	0	0	0	0	0	0	0	0	0	0	0	0
Adhaeribacter	Bacteroidota	1	0	1	1	0	1	0	0	0	0	0	0	0	0	1	0	0	0	0	0	9	1	6	6	5	0	0	0	0	0	0	0	1	1	1	1	1	0	0	0	0	0	0	0	0	0	0	0
Adlercreutzia	Actinomycetota	4	0	4	4	0	0	0	0	0	0	0	0	0	0	0	0	0	0	0	0	6	0	0	0	0	0	0	0	0	0	0	0	0	0	0	0	0	0	0	0	0	0	0	0	0	0	0	0
Advenella	Pseudomonadota	2	0	2	2	2	0	2	0	0	0	0	0	0	0	0	0	0	0	0	0	4	0	14	14	10	2	0	0	0	0	0	0	2	2	2	2	2	0	0	0	0	0	0	0	0	0	2	2
Aequorivita	Bacteroidota	4	4	1	3	0	4	0	0	0	0	0	0	0	0	4	0	0	0	0	0	18	0	20	20	16	0	0	0	0	0	0	0	4	4	4	4	0	0	0	0	0	0	0	0	0	0	0	0
Aeribacillus	Bacillota	1	1	1	1	1	1	0	0	0	0	0	0	0	0	1	0	0	0	0	0	5	1	20	23	5	9	7	8	0	0	1	0	1	1	1	1	1	1	0	1	1	0	1	1	1	1	0	1
Aerococcus	Bacillota	7	1	7	0	6	0	0	0	0	0	0	0	0	0	2	0	0	0	0	0	4	0	16	21	3	8	6	8	0	1	0	0	0	0	1	1	1	1	0	1	1	0	1	0	1	1	0	1
Aeromicrobium	Actinomycetota	12	12	2	12	0	12	0	0	6	0	0	0	0	0	0	0	0	0	0	0	72	0	251	207	59	99	70	92	0	0	11	0	11	12	12	12	12	11	11	11	11	11	11	11	11	11	11	11
Aeromonas	Pseudomonadota	35	32	35	34	34	1	34	0	4	0	1	1	0	0	34	0	0	0	0	0	71	2	257	297	175	9	41	42	0	0	0	0	35	35	35	35	35	1	0	1	1	0	1	0	1	1	0	35
Aestuariibacter	Pseudomonadota	1	0	1	1	0	0	1	0	0	0	0	0	0	0	1	0	0	0	0	0	2	0	7	8	5	0	1	1	0	0	0	0	1	1	1	1	1	0	0	0	0	0	0	0	0	0	0	1
Aestuariimicrobium	Actinomycetota	1	1	1	1	0	1	0	0	0	0	0	0	0	0	0	0	0	0	0	0	6	0	22	20	5	9	6	8	0	0	0	0	1	1	1	1	1	1	1	1	1	1	1	1	1	1	1	1
Aestuariivita	Pseudomonadota	1	1	0	1	0	1	0	0	0	0	0	0	0	0	1	0	0	1	1	0	8	1	14	14	5	2	6	5	1	0	0	0	1	1	1	1	1	0	0	0	0	0	1	0	0	0	1	1
Afifella	Pseudomonadota	2	2	1	2	2	2	1	0	0	0	1	0	0	0	2	0	0	2	2	0	12	2	42	42	10	18	12	16	0	0	0	0	2	2	2	2	2	2	0	2	2	2	2	2	2	2	2	2
Afipia	Pseudomonadota	19	19	17	19	19	16	12	0	15	0	0	0	0	0	16	1	0	0	0	0	74	20	158	156	95	27	16	13	0	0	1	0	19	19	19	19	19	1	1	1	1	1	1	1	1	1	19	19
Agarivorans	Pseudomonadota	1	0	1	1	1	0	1	0	1	0	0	0	0	0	1	0	0	0	0	0	2	0	13	13	5	0	7	5	0	0	1	0	1	1	1	1	1	0	0	0	0	0	0	0	0	0	0	0
Agathobaculum	Bacillota	1	0	1	1	0	0	0	0	0	0	0	0	0	0	0	0	0	0	0	0	2	0	19	22	5	9	6	8	0	0	0	0	1	1	1	1	1	1	0	1	1	0	1	1	1	1	0	1
Aggregatibacter	Pseudomonadota	4	0	4	3	4	0	0	0	0	0	0	0	0	0	0	0	0	0	0	0	6	0	20	20	20	0	0	0	0	0	0	0	4	4	4	4	4	0	0	0	0	0	0	0	0	0	0	0
Agreia	Actinomycetota	8	0	8	0	8	0	8	0	0	0	0	0	0	0	0	0	0	0	0	0	0	0	38	38	38	0	0	0	0	0	0	0	8	8	8	8	6	0	0	0	0	0	0	0	0	0	0	0
Agrilactobacillus	Bacillota	1	1	1	0	1	0	0	0	0	0	0	0	0	0	1	0	0	0	0	0	0	0	2	3	2	0	0	0	0	0	0	0	0	0	1	0	1	0	0	0	0	0	0	0	0	0	0	1
Agrobacterium	Pseudomonadota	17	17	16	17	11	17	0	0	5	17	0	0	0	0	17	0	0	3	1	0	63	1	358	356	85	153	102	136	0	0	17	0	17	17	17	17	17	17	16	17	17	2	17	17	17	17	17	17
Agrococcus	Actinomycetota	5	0	5	0	5	0	5	0	0	0	0	0	0	0	0	0	0	0	0	0	0	0	19	19	19	0	0	0	0	0	0	0	4	5	5	5	0	0	0	0	0	0	0	0	0	0	0	0
Agromyces	Actinomycetota	9	0	9	5	9	0	9	0	0	0	0	0	0	0	0	0	0	0	0	0	10	0	45	54	45	0	0	0	0	0	0	0	9	9	9	9	9	0	0	0	0	0	0	0	0	0	0	9
Ahrensia	Pseudomonadota	3	3	0	3	1	3	0	0	0	2	0	0	0	0	3	2	0	3	0	0	10	0	59	65	15	27	17	23	0	0	2	0	3	3	3	3	3	3	0	3	3	0	3	3	3	3	3	3
Aidingimonas	Pseudomonadota	1	1	1	1	1	0	1	0	0	0	0	0	0	0	1	0	0	0	0	0	2	0	23	22	5	9	7	8	0	0	1	0	1	1	1	1	1	1	1	1	1	1	1	1	1	1	1	1
Akkermansia	Verrucomicrobiota	1	1	1	1	0	1	0	0	0	0	0	0	0	0	1	0	0	0	0	0	3	0	11	11	5	0	5	4	0	0	0	0	1	1	1	1	1	0	0	0	0	0	0	0	0	0	0	0
Albidovulum	Pseudomonadota	1	1	0	1	0	1	0	0	0	1	0	0	0	0	1	0	0	1	0	0	4	0	23	20	5	9	7	8	0	0	1	0	1	1	1	1	1	1	1	1	1	1	1	1	1	1	1	0
Albimonas	Pseudomonadota	2	2	0	2	1	2	0	0	0	0	0	0	0	0	2	0	0	2	0	0	13	0	42	46	10	18	14	16	1	0	1	0	2	2	2	2	2	2	0	2	2	0	2	2	2	2	2	2
Alcaligenes	Pseudomonadota	3	0	3	2	3	0	3	0	0	0	0	0	0	0	0	0	0	0	0	0	4	0	18	21	15	0	0	0	0	0	0	0	3	3	3	3	3	0	0	0	0	0	0	0	0	0	0	3
Alcanivorax	Pseudomonadota	9	0	9	9	9	0	9	0	0	0	0	0	0	0	9	0	0	0	0	0	18	0	122	128	45	9	59	41	0	0	0	0	9	9	9	9	9	0	0	0	0	0	0	0	0	6	3	9
Algibacter	Bacteroidota	5	3	3	5	3	5	0	0	0	0	0	0	0	0	5	0	0	0	0	0	26	0	25	30	20	0	0	0	0	0	0	0	5	5	0	5	5	0	0	0	0	0	0	0	0	0	0	5
Algicola	Pseudomonadota	1	0	1	1	1	0	1	0	0	0	0	0	0	0	1	0	0	0	0	0	2	0	7	9	5	1	1	1	0	0	0	0	1	1	1	1	1	0	0	0	0	0	0	0	0	0	0	1
Algiphilus	Pseudomonadota	1	0	1	1	0	1	1	0	0	0	0	0	0	0	1	0	0	0	0	0	9	0	14	14	5	2	6	5	0	0	1	0	1	1	1	1	1	0	0	0	0	0	0	0	0	1	1	1
Algoriella	Bacteroidota	1	0	0	1	0	1	0	0	0	0	0	0	0	0	0	0	0	0	0	0	4	0	9	10	5	0	3	1	0	0	0	0	1	1	1	1	1	0	0	0	0	0	0	0	0	0	0	1
Algoriphagus	Bacteroidota	19	3	19	19	9	19	0	0	5	0	0	0	0	0	19	0	0	0	0	0	96	0	114	133	95	0	0	0	0	0	0	0	19	19	19	19	19	0	0	0	0	0	0	0	0	0	0	19
Aliagarivorans	Pseudomonadota	2	0	2	2	2	0	2	0	2	0	0	0	0	0	2	0	0	0	0	0	6	2	22	22	10	0	10	6	0	0	0	0	2	2	2	2	2	0	0	0	0	0	0	0	0	0	0	0
Aliarcobacter	Campylobacterota	7	0	7	7	7	0	7	0	0	0	0	0	0	0	0	0	0	0	0	0	17	3	38	45	35	1	3	3	0	0	0	0	7	7	7	7	7	0	0	0	0	0	0	0	0	0	0	6
Alicycliphilus	Pseudomonadota	2	2	2	2	2	2	2	0	0	0	0	0	0	0	2	0	0	0	0	0	9	0	30	30	10	4	14	10	0	0	0	0	2	2	2	2	2	0	0	0	0	0	0	0	0	2	2	0
Alicyclobacillus	Bacillota	10	10	6	7	6	6	5	0	0	0	1	0	4	0	10	0	0	0	0	0	40	4	145	162	46	49	50	50	1	0	0	0	9	10	9	9	9	5	0	5	5	0	5	5	5	7	3	8
Aliicoccus	Bacillota	1	0	1	0	0	0	0	0	0	0	0	0	0	0	1	0	0	0	0	0	0	0	4	4	4	0	0	0	0	0	0	0	1	1	1	1	0	0	0	0	0	0	0	0	0	0	0	0
Aliiglaciecola	Pseudomonadota	1	0	1	1	1	0	1	0	0	0	0	0	0	0	1	0	0	0	0	0	2	0	8	8	5	1	1	1	0	0	0	0	1	1	1	1	1	0	0	0	0	0	0	0	0	0	1	1
Aliihoeflea	Pseudomonadota	1	1	1	1	1	1	0	0	0	0	0	0	0	0	1	0	0	1	0	0	5	0	9	9	5	1	2	1	0	0	0	0	1	1	1	1	1	0	0	0	0	0	0	0	0	0	1	1
Aliiroseovarius	Pseudomonadota	4	4	1	4	1	4	0	0	0	4	0	0	0	0	4	4	0	4	0	0	17	1	80	85	20	36	24	32	0	0	4	0	4	4	4	4	4	4	0	4	4	0	4	4	4	4	4	1
Aliiruegeria	Pseudomonadota	1	1	0	1	0	1	1	0	1	1	0	0	0	0	1	1	0	1	0	0	4	0	20	22	5	9	6	8	1	0	0	0	1	1	1	1	1	1	0	1	1	0	1	1	1	1	1	1
Aliivibrio	Pseudomonadota	5	2	5	5	4	0	0	0	0	0	0	0	0	0	5	0	0	0	0	0	10	0	40	45	25	0	10	10	0	0	0	0	5	5	5	5	5	0	0	0	0	0	0	0	0	0	0	5
Alishewanella	Pseudomonadota	3	0	3	3	3	0	3	0	0	0	0	0	0	0	3	0	0	0	0	0	6	0	21	24	15	0	3	3	0	0	0	0	3	3	3	3	3	0	0	0	0	0	0	0	0	0	0	3
Alistipes	Bacteroidota	12	12	2	11	0	12	0	0	0	0	0	0	2	0	12	0	0	0	0	0	45	6	38	37	12	6	9	8	0	0	0	0	0	0	0	12	0	1	0	0	0	0	0	1	0	1	2	0
Aliterella	Cyanobacteriota	1	1	0	1	0	0	0	0	0	0	0	0	0	0	1	0	0	0	0	0	3	1	19	21	5	9	5	8	0	0	0	0	1	1	1	1	1	1	0	1	1	0	1	1	1	1	1	0
Alkalibacillus	Bacillota	1	1	1	0	0	1	0	0	0	0	0	0	0	0	1	0	0	0	0	0	2	0	6	6	5	0	0	0	0	0	0	0	1	1	1	1	1	0	0	0	0	0	0	0	0	0	0	0
Alkalibacter	Bacillota	1	1	1	1	0	0	0	0	0	0	1	1	0	0	1	1	0	1	0	0	16	1	12	14	5	1	7	5	0	0	0	0	1	1	1	1	1	0	0	0	0	0	0	0	0	0	0	1
Alkalibacterium	Bacillota	6	3	6	0	0	0	0	0	0	0	0	0	0	0	6	0	0	0	0	0	0	0	3	3	0	0	0	0	0	0	0	0	0	0	0	0	0	0	0	0	0	0	0	0	0	0	0	0
Alkalicoccobacillus	Bacillota	1	0	1	0	1	0	1	0	0	0	0	0	0	0	1	0	0	0	0	0	0	0	6	7	5	0	0	0	0	0	0	0	1	1	1	1	1	0	0	0	0	0	0	0	0	0	0	1
Alkalicoccus	Bacillota	2	2	2	2	1	2	0	0	0	0	0	0	0	0	2	0	0	0	0	0	16	0	25	28	9	1	14	10	2	0	0	0	2	2	2	1	2	0	0	0	0	0	0	0	0	0	0	2
Alkaliflexus	Bacteroidota	1	1	1	1	0	1	0	0	0	0	0	0	0	0	1	0	0	0	0	0	8	2	11	12	2	1	7	5	0	0	0	0	0	0	0	1	1	0	0	0	0	0	0	0	0	0	1	1
Alkalihalobacillus	Bacillota	11	5	11	10	9	5	6	0	0	0	1	0	0	0	11	0	0	0	0	0	54	7	107	127	55	26	27	26	4	2	1	0	11	11	11	11	11	2	0	2	2	0	2	2	2	3	0	9
Alkalihalophilus	Bacillota	2	2	2	2	2	2	0	0	0	0	0	0	0	0	2	0	0	0	0	0	21	2	34	39	10	11	14	13	2	0	2	0	2	2	2	2	2	1	0	1	1	0	1	1	1	2	0	2
Alkalilimnicola	Pseudomonadota	1	1	1	1	1	0	1	0	0	0	0	0	0	0	1	0	0	0	0	0	2	0	14	15	5	1	7	5	0	0	0	0	1	1	1	1	1	0	0	0	0	0	0	0	0	1	0	1
Alkaliphilus	Bacillota	4	4	4	4	0	4	0	1	3	0	1	0	4	4	4	0	1	0	0	1	47	22	71	93	15	36	27	32	0	4	0	0	3	3	3	3	3	4	0	4	4	0	4	0	4	4	1	3
Alkalispirochaeta	Spirochaetota	2	0	2	2	0	0	0	0	2	0	0	0	0	0	2	0	0	0	0	0	8	0	10	10	0	0	8	4	0	0	0	0	0	0	0	0	0	0	0	0	0	0	0	0	0	0	0	0
Alkalitalea	Bacteroidota	1	1	0	1	0	1	0	0	0	0	0	0	0	0	1	0	0	0	0	0	7	0	16	18	5	4	7	6	0	0	0	0	1	1	1	1	1	1	0	0	0	0	0	1	0	1	0	1
Alkanindiges	Pseudomonadota	1	0	1	1	1	0	1	0	0	0	0	0	0	0	1	0	0	0	0	0	2	0	6	7	5	0	0	0	0	0	0	0	1	1	1	1	1	0	0	0	0	0	0	0	0	0	0	1
Allgaiera	Pseudomonadota	1	1	0	1	1	1	0	0	0	0	0	0	0	0	1	0	0	1	0	0	4	0	23	21	5	9	7	8	0	0	1	0	1	1	1	1	1	1	1	1	1	1	1	1	1	1	1	1
Allisonella	Bacillota	1	0	1	0	1	0	0	0	0	0	0	0	0	0	0	0	0	0	0	0	0	0	2	2	0	0	2	0	0	0	0	0	0	0	0	0	0	0	0	0	0	0	0	0	0	0	0	0
Alloactinosynnema	Actinomycetota	1	1	1	1	1	1	0	0	0	0	0	0	1	0	0	0	0	0	0	0	10	1	21	19	5	8	6	8	0	0	1	0	1	1	1	1	1	1	1	1	1	0	1	1	1	1	1	1
Alloalcanivorax	Pseudomonadota	1	0	1	1	1	0	1	0	0	0	0	0	0	0	1	0	0	0	0	0	2	0	15	15	5	2	7	5	0	0	0	0	1	1	1	1	1	0	0	0	0	0	0	0	0	1	1	1
Allobaculum	Bacillota	1	0	1	0	0	0	0	0	0	0	0	0	0	0	0	0	0	0	0	0	0	0	0	0	0	0	0	0	0	0	0	0	0	0	0	0	0	0	0	0	0	0	0	0	0	0	0	0
Allochromatium	Pseudomonadota	2	1	2	2	1	0	1	0	0	0	0	0	0	0	2	0	0	0	2	0	12	4	41	38	10	17	14	16	2	0	0	0	2	2	2	2	2	2	0	2	2	2	2	2	2	2	1	2
Allocoleopsis	Cyanobacteriota	1	1	0	1	1	0	0	0	0	0	0	0	0	0	1	0	0	0	1	0	6	4	19	21	5	9	5	8	0	0	0	0	1	1	1	1	1	1	0	1	1	0	1	1	1	1	1	0
Allofustis	Bacillota	1	0	1	0	0	0	0	0	0	0	0	0	0	0	1	0	0	0	0	0	0	0	0	0	0	0	0	0	0	0	0	0	0	0	0	0	0	0	0	0	0	0	0	0	0	0	0	0
Alloiococcus	Bacillota	1	0	1	0	1	0	0	0	0	0	0	0	0	0	0	0	0	0	0	0	0	0	0	0	0	0	0	0	0	0	0	0	0	0	0	0	0	0	0	0	0	0	0	0	0	0	0	0
Allokutzneria	Actinomycetota	1	1	1	1	1	1	0	0	0	0	0	0	1	0	0	0	0	0	0	0	13	0	21	20	5	9	6	8	1	0	1	0	1	1	1	1	1	1	1	1	1	0	1	1	1	1	1	1
Allomeiothermus	Deinococcota	1	1	1	1	0	1	0	0	0	0	0	0	0	0	1	0	0	0	0	0	5	0	11	12	5	0	5	4	0	0	0	0	1	1	1	1	1	0	0	0	0	0	0	0	0	0	0	1
Alloprevotella	Bacteroidota	3	1	2	1	0	1	0	1	0	0	0	0	0	0	3	0	0	0	0	0	3	0	6	4	3	2	0	0	0	0	0	0	0	0	0	3	0	0	0	0	0	0	0	0	0	0	2	0
Allorhizobium	Pseudomonadota	2	2	1	2	0	2	0	0	2	0	0	0	0	0	2	0	0	0	0	0	10	0	40	44	10	18	12	16	0	0	2	0	2	2	2	2	2	2	0	2	2	0	2	2	2	2	2	2
Allosalinactinospora	Actinomycetota	1	0	1	1	1	1	0	0	0	0	0	0	0	0	0	0	0	0	0	0	4	0	19	21	5	8	6	8	0	0	0	0	1	1	1	1	1	1	0	1	1	0	0	1	1	1	1	1
Alloscardovia	Actinomycetota	2	0	2	0	2	0	0	0	0	0	0	0	0	0	0	0	0	0	0	0	0	0	0	0	0	0	0	0	0	0	0	0	0	0	0	0	0	0	0	0	0	0	0	0	0	0	0	0
Allosphingosinicella	Pseudomonadota	1	0	1	1	0	1	0	0	0	0	0	0	0	0	1	0	0	0	0	0	3	0	6	5	4	1	0	0	0	0	0	0	1	1	1	1	0	0	0	0	0	0	0	0	0	0	1	0
Alteracholeplasma	Mycoplasmatota	1	0	1	0	0	0	0	0	0	0	0	0	0	0	0	0	0	0	0	0	0	0	0	0	0	0	0	0	0	0	0	0	0	0	0	0	0	0	0	0	0	0	0	0	0	0	0	0
Altererythrobacter	Pseudomonadota	3	0	3	2	1	3	0	0	0	0	0	0	0	0	3	0	0	0	0	0	8	0	21	21	15	3	0	0	0	0	0	0	3	3	3	3	3	0	0	0	0	0	0	0	0	0	3	3
Alteribacillus	Bacillota	3	3	2	3	3	3	0	0	1	0	0	0	0	0	3	0	0	0	0	0	16	3	60	69	15	27	21	24	3	0	3	0	3	3	3	3	3	3	0	3	3	0	3	3	3	3	0	3
Alteribacter	Bacillota	1	1	1	1	1	1	0	0	0	0	0	0	0	0	1	0	0	0	0	0	9	1	6	6	4	1	0	0	0	0	0	0	1	1	1	1	0	0	0	0	0	0	0	0	0	1	0	0
Alteromonas	Pseudomonadota	10	0	10	8	9	0	9	0	0	0	0	0	0	0	10	0	0	0	0	0	18	0	65	72	45	2	9	9	0	0	0	0	9	9	9	9	9	0	0	0	0	0	0	0	0	0	2	9
Alysiella	Pseudomonadota	2	0	2	0	2	0	2	0	0	0	0	0	0	0	0	0	0	0	0	0	0	0	10	12	10	0	0	0	0	0	0	0	2	2	2	2	2	0	0	0	0	0	0	0	0	0	0	2
Amantichitinum	Pseudomonadota	1	0	1	1	1	0	0	0	1	0	0	0	0	0	1	0	0	0	0	0	2	0	23	21	5	9	7	8	0	0	0	0	1	1	1	1	1	1	1	1	1	1	1	1	1	1	1	1
Amedibacillus	Bacillota	1	0	1	0	0	0	0	0	0	0	0	0	0	0	0	0	0	0	0	0	0	0	1	1	0	0	1	0	0	0	0	0	0	0	0	0	0	0	0	0	0	0	0	0	0	0	0	0
Aminiphilus	Synergistota	1	1	1	1	0	1	0	0	0	0	1	0	0	0	0	0	0	1	0	0	6	1	17	19	3	9	6	8	0	0	0	0	0	1	0	1	1	1	0	1	1	0	1	1	1	1	0	0
Aminobacter	Pseudomonadota	3	3	2	3	1	3	0	0	0	2	0	0	0	0	3	0	0	3	0	0	16	0	54	53	15	19	16	19	0	0	2	0	3	3	3	3	3	2	2	2	2	1	2	2	2	2	3	3
Aminobacterium	Synergistota	2	2	2	0	0	2	0	0	0	0	0	0	0	0	0	0	0	0	0	0	4	2	5	5	0	1	2	0	0	0	0	0	0	0	0	0	0	0	0	0	0	0	0	0	0	1	0	0
Aminomonas	Synergistota	1	0	1	1	0	1	0	0	0	0	1	0	0	0	0	0	0	0	0	0	3	0	18	21	5	8	6	8	0	0	0	0	1	1	1	1	1	1	0	1	1	0	0	1	1	1	0	1
Ammonifex	Bacillota	1	0	1	0	1	0	0	0	0	0	0	0	0	0	0	0	1	0	0	0	1	1	19	21	5	8	5	6	0	0	0	0	1	1	1	1	1	1	0	1	1	0	1	1	1	1	1	1
Amorphus	Pseudomonadota	1	1	0	1	1	1	0	0	1	0	0	0	0	0	1	0	0	1	0	0	6	0	20	22	5	9	6	8	0	0	0	0	1	1	1	1	1	1	0	1	1	0	1	1	1	1	1	1
Amphibacillus	Bacillota	3	1	3	0	1	0	0	0	0	0	0	0	0	0	3	0	0	0	0	0	3	0	4	4	1	0	0	0	0	0	0	0	1	0	0	0	0	0	0	0	0	0	0	0	0	0	0	0
Amphritea	Pseudomonadota	2	0	2	2	2	0	2	0	1	0	0	0	0	0	2	0	0	0	0	0	4	0	12	14	10	0	0	0	0	0	0	0	2	2	2	2	2	0	0	0	0	0	0	0	0	0	0	2
Amycolatopsis	Actinomycetota	30	30	30	30	29	30	4	19	0	0	3	0	0	0	0	0	0	0	0	0	237	19	643	541	150	255	179	236	0	0	27	0	30	30	30	30	30	29	29	29	29	22	29	29	29	29	30	30
Amylolactobacillus	Bacillota	2	2	2	0	0	0	0	0	0	0	0	0	0	0	0	0	0	0	0	0	0	0	0	0	0	0	0	0	0	0	0	0	0	0	0	0	0	0	0	0	0	0	0	0	0	0	0	0
Anabaena	Cyanobacteriota	5	4	0	5	0	0	3	0	0	0	0	0	0	0	5	0	0	0	1	0	23	13	95	100	25	45	25	40	0	0	0	0	5	5	5	5	5	5	0	5	5	0	5	5	5	5	5	0
Anaeroarcus	Bacillota	1	0	1	1	0	1	0	1	0	0	1	0	0	0	0	0	0	1	0	0	7	1	19	25	5	9	7	8	1	0	0	1	1	1	1	1	1	1	0	1	1	0	1	0	1	1	0	1
Anaerobiospirillum	Pseudomonadota	1	0	1	0	0	0	0	0	0	0	0	0	0	0	0	0	0	0	0	0	0	0	0	0	0	0	0	0	0	0	0	0	0	0	0	0	0	0	0	0	0	0	0	0	0	0	0	0
Anaerobium	Bacillota	1	0	1	1	0	0	0	0	0	0	1	1	0	0	0	0	0	0	0	0	6	1	15	17	5	3	7	5	1	0	0	0	1	1	1	1	1	0	0	0	0	0	1	0	0	1	0	1
Anaerobranca	Bacillota	2	2	2	2	0	0	0	2	0	0	0	0	2	2	2	0	0	0	0	0	13	3	10	10	0	0	8	6	0	2	0	0	0	0	0	0	0	0	0	0	0	0	0	0	0	0	0	0
Anaerobutyricum	Bacillota	1	0	1	1	0	0	0	0	1	0	1	1	0	0	0	0	0	0	0	0	5	1	19	21	4	9	7	8	1	0	0	0	1	1	0	1	1	1	0	1	1	0	1	1	1	1	0	0
Anaerococcus	Bacillota	9	0	9	0	2	0	0	0	1	0	0	1	0	0	0	0	0	0	0	0	4	0	21	24	12	0	9	0	0	0	0	0	3	3	0	3	3	0	0	0	0	0	0	0	0	0	0	3
Anaerocolumna	Bacillota	3	3	3	3	2	0	0	0	1	0	0	1	0	0	0	0	0	0	0	2	11	5	50	58	10	22	21	22	0	0	0	0	2	2	2	2	2	3	0	3	3	0	0	3	1	3	0	2
Anaerofustis	Bacillota	1	1	1	1	0	0	0	0	0	0	0	0	0	0	0	0	0	0	0	0	3	1	0	0	0	0	0	0	0	0	0	0	0	0	0	0	0	0	0	0	0	0	0	0	0	0	0	0
Anaeroglobus	Bacillota	1	0	1	1	0	0	0	0	0	0	0	0	0	0	0	0	0	0	0	0	4	0	15	18	0	9	7	8	0	0	0	0	0	0	0	0	0	1	0	1	1	0	1	1	1	1	0	1
Anaerolinea	Chloroflexota	1	1	1	1	0	1	1	0	1	0	0	0	0	0	1	0	0	0	0	0	8	1	1	2	0	1	0	0	0	0	0	0	0	0	0	0	0	0	0	0	0	0	0	0	0	0	0	0
Anaeromicropila	Bacillota	1	0	1	1	0	0	0	0	0	0	0	0	0	0	0	0	0	0	0	0	5	3	9	9	0	1	7	5	0	0	0	0	0	0	0	0	0	0	0	0	0	0	0	0	0	1	0	0
Anaeromusa	Bacillota	1	0	1	1	0	1	0	1	0	0	1	0	0	0	0	0	0	0	0	0	5	1	20	25	5	9	7	8	1	0	0	1	1	1	1	1	1	1	0	1	1	0	1	0	1	1	1	1
Anaeromyxobacter	Myxococcota	4	4	0	4	0	4	0	0	0	0	0	0	4	0	4	1	0	0	0	0	23	6	25	29	20	0	1	0	0	0	0	0	4	4	4	4	4	0	0	0	0	0	0	0	0	0	0	4
Anaerophaga	Bacteroidota	1	1	0	1	0	1	0	0	0	0	0	0	0	0	1	0	0	0	0	0	4	0	8	8	5	0	2	2	0	0	0	0	1	1	1	1	1	0	0	0	0	0	0	0	0	0	0	0
Anaeroplasma	Mycoplasmatota	1	0	1	1	0	0	0	0	0	0	0	0	0	0	0	0	0	0	0	0	2	0	0	0	0	0	0	0	0	0	0	0	0	0	0	0	0	0	0	0	0	0	0	0	0	0	0	0
Anaerorhabdus	Bacillota	1	1	1	0	0	0	0	0	0	0	0	0	0	0	0	0	0	0	0	0	1	1	1	1	0	0	0	0	0	0	0	0	0	0	0	0	0	0	0	0	0	0	0	0	0	0	0	0
Anaerosalibacter	Bacillota	1	1	1	0	0	1	0	0	1	0	1	0	1	1	1	0	0	1	0	0	9	3	19	25	5	9	7	8	1	1	0	0	1	1	1	1	1	1	0	1	1	0	1	0	1	1	0	1
Anaerosphaera	Bacillota	1	0	1	0	1	0	0	0	0	0	0	0	0	0	0	0	0	0	0	0	0	0	0	1	0	0	0	0	0	0	0	0	0	0	0	0	0	0	0	0	0	0	0	0	0	0	0	1
Anaerosporobacter	Bacillota	1	0	1	1	1	0	0	0	1	0	0	0	0	0	1	0	0	0	0	0	7	5	19	22	5	8	7	8	0	0	0	0	1	1	1	1	1	1	0	1	1	0	0	1	1	1	0	1
Anaerostipes	Bacillota	4	0	4	4	4	0	0	0	0	0	0	0	0	0	0	0	0	0	0	0	11	3	50	58	18	18	14	16	0	0	0	0	4	4	2	4	4	2	0	2	2	0	2	2	2	2	0	4
Anaerotignum	Bacillota	2	0	2	0	0	0	0	0	0	0	0	0	0	0	0	0	0	0	0	0	1	1	4	4	0	0	2	0	0	0	0	0	0	0	0	0	0	0	0	0	0	0	0	0	0	0	0	0
Anaerotruncus	Bacillota	3	2	3	3	0	0	0	0	2	0	0	0	0	0	0	0	0	0	0	0	13	4	58	67	14	27	20	23	0	1	0	0	2	3	3	3	3	3	0	3	3	0	3	3	3	3	0	3
Anaerovibrio	Bacillota	2	0	2	2	0	2	0	0	1	0	0	0	0	0	0	0	0	2	0	0	14	2	38	50	10	18	14	16	0	0	0	0	2	2	2	2	2	2	0	2	2	0	2	0	2	2	0	2
Anaerovorax	Bacillota	1	1	1	1	1	0	0	0	0	0	0	0	0	0	0	0	0	0	0	0	3	1	2	1	0	1	0	0	0	0	0	0	0	0	0	0	0	0	0	0	0	0	0	1	0	0	0	0
Anaplasma	Pseudomonadota	3	0	1	0	0	0	0	0	0	0	0	0	0	0	0	0	0	0	0	0	0	0	12	12	12	0	0	0	0	0	0	0	3	3	3	3	0	0	0	0	0	0	0	0	0	0	0	0
Ancylobacter	Pseudomonadota	2	2	2	2	1	2	0	0	2	0	1	0	0	0	2	0	0	0	0	0	7	0	44	40	10	18	12	16	0	0	2	0	2	2	2	2	2	2	2	2	2	2	2	2	2	2	2	2
Anditalea	Bacteroidota	1	0	1	1	1	1	0	0	0	0	0	0	0	0	1	0	0	0	0	0	5	0	15	15	5	2	7	5	0	0	0	0	1	1	1	1	1	0	0	0	0	0	0	0	0	1	1	1
Andreprevotia	Pseudomonadota	1	1	1	1	1	0	0	0	1	0	0	0	0	0	1	0	0	0	0	0	2	0	19	22	5	7	7	8	0	0	1	0	1	1	1	1	1	1	0	1	1	0	0	0	1	1	1	1
Aneurinibacillus	Bacillota	6	4	4	6	1	6	0	0	6	0	3	0	0	0	6	0	0	0	0	0	33	9	119	138	30	53	42	48	6	0	6	0	6	6	6	6	6	6	0	6	6	0	6	5	6	6	0	6
Angustibacter	Actinomycetota	1	1	1	1	0	1	0	0	0	0	0	0	1	0	0	0	0	0	0	0	8	0	11	12	5	0	5	4	0	0	0	0	1	1	1	1	1	0	0	0	0	0	0	0	0	0	0	1
Anoxybacillus	Bacillota	13	9	13	13	12	13	3	0	1	0	0	0	0	0	13	0	0	0	0	0	85	13	251	288	65	108	89	100	13	11	0	0	13	13	13	13	13	12	0	12	12	0	12	12	12	12	0	13
Anoxynatronum	Bacillota	1	1	1	1	0	1	0	0	0	0	0	0	1	1	1	1	0	0	0	0	13	4	16	19	5	5	6	7	0	1	0	0	1	1	1	1	1	0	0	1	1	0	0	0	1	1	0	1
Antarctobacter	Pseudomonadota	1	1	0	1	0	1	0	0	0	1	0	0	0	0	1	1	0	1	0	0	4	0	23	21	5	9	7	8	0	0	1	0	1	1	1	1	1	1	1	1	1	1	1	1	1	1	1	1
Aphanizomenon	Cyanobacteriota	1	1	0	1	0	0	1	0	0	0	0	0	0	0	1	0	0	0	0	0	4	2	19	20	5	9	5	8	0	0	0	0	1	1	1	1	1	1	0	1	1	0	1	1	1	1	1	0
Aphanocapsa	Cyanobacteriota	1	1	0	1	0	1	0	0	0	0	0	0	0	0	1	0	0	0	0	0	4	1	19	21	5	9	5	8	0	0	0	0	1	1	1	1	1	1	0	1	1	0	1	1	1	1	1	0
Apibacter	Bacteroidota	1	0	1	1	1	0	0	0	0	0	0	0	0	0	1	0	0	0	0	0	2	0	6	5	4	1	0	0	0	0	0	0	1	1	1	1	0	0	0	0	0	0	0	0	0	0	1	0
Apilactobacillus	Bacillota	2	0	2	0	1	0	0	0	0	0	0	0	0	0	0	0	0	0	0	0	0	0	0	0	0	0	0	0	0	0	0	0	0	0	0	0	0	0	0	0	0	0	0	0	0	0	0	0
Aquamicrobium	Pseudomonadota	3	2	3	3	2	2	2	0	1	1	1	0	0	0	3	0	0	2	0	0	12	0	53	50	14	18	17	19	0	0	1	0	3	3	3	3	2	2	2	2	2	1	1	2	2	2	3	1
Aquaspirillum	Pseudomonadota	1	0	1	1	1	0	1	0	0	0	0	0	0	0	1	0	0	0	0	0	3	0	9	10	5	0	3	2	0	0	0	0	1	1	1	1	1	0	0	0	0	0	0	0	0	0	0	1
Aquifex	Aquificota	1	0	1	0	1	0	0	0	0	0	0	0	0	0	0	0	0	0	0	0	0	0	5	6	5	0	0	0	0	0	0	0	1	1	1	1	1	0	0	0	0	0	0	0	0	0	0	1
Aquiluna	Actinomycetota	2	0	2	0	0	0	1	0	0	0	0	0	0	0	0	0	0	0	0	0	0	0	6	6	6	0	0	0	0	0	0	0	2	2	2	0	0	0	0	0	0	0	0	0	0	0	0	0
Aquimarina	Bacteroidota	13	1	13	13	8	13	0	0	0	0	0	0	0	0	13	0	0	0	0	0	65	4	188	196	65	33	77	58	0	0	8	0	13	13	13	13	13	6	0	0	0	0	5	6	0	6	10	13
Aquimonas	Pseudomonadota	1	1	1	1	0	1	1	0	0	0	0	0	0	0	1	0	0	0	0	0	4	1	6	7	5	0	0	0	0	0	0	0	1	1	1	1	1	0	0	0	0	0	0	0	0	0	0	1
Aquincola	Pseudomonadota	1	0	1	1	0	1	1	1	1	0	0	0	0	0	1	0	0	0	0	0	6	0	19	21	5	8	7	8	0	0	0	0	1	1	1	1	1	1	0	1	1	0	0	1	1	1	0	0
Aquisalimonas	Pseudomonadota	1	1	1	1	1	0	1	0	1	0	0	0	0	0	1	0	0	0	0	0	2	0	22	22	5	9	7	8	0	0	1	0	1	1	1	1	1	1	1	1	1	0	1	1	1	1	1	1
Aquitalea	Pseudomonadota	2	2	2	2	2	0	2	1	2	0	0	0	0	0	2	0	0	0	0	0	9	4	37	42	10	15	12	16	0	0	2	0	2	2	2	2	2	2	0	2	2	0	0	2	2	2	1	2
Arachidicoccus	Bacteroidota	1	0	0	1	1	0	1	0	0	0	0	0	0	0	1	0	0	0	0	0	2	0	6	7	5	0	0	0	0	0	0	0	1	1	1	1	1	0	0	0	0	0	0	0	0	0	0	1
Arachnia	Actinomycetota	1	1	0	1	0	1	0	0	0	0	1	0	0	1	0	0	0	0	0	0	4	0	20	21	5	9	6	8	0	0	1	0	1	1	1	1	1	1	0	1	1	0	1	1	1	1	1	0
Arboricoccus	Pseudomonadota	1	1	1	1	1	1	0	0	1	0	0	0	0	0	1	0	0	0	0	0	3	0	22	21	5	9	6	8	0	0	1	0	1	1	1	1	1	1	1	1	1	1	1	1	1	1	1	1
Arcanobacterium	Actinomycetota	3	0	3	0	0	0	0	0	0	0	0	0	0	0	0	0	0	0	0	0	0	0	3	3	3	0	0	0	0	0	0	0	1	1	1	0	0	0	0	0	0	0	0	0	0	0	0	0
Archangium	Myxococcota	2	2	2	2	0	2	0	0	1	0	0	0	2	0	2	0	0	0	0	0	25	5	16	18	10	1	3	2	0	0	0	0	2	2	2	2	2	0	0	0	0	0	0	0	1	0	0	2
Arcicella	Bacteroidota	1	0	1	1	1	1	0	0	1	0	0	0	0	0	1	0	0	0	0	0	4	0	11	12	5	0	5	3	0	0	0	0	1	1	1	1	1	0	0	0	0	0	0	0	0	0	0	1
Arcobacter	Campylobacterota	3	0	3	3	3	0	3	2	2	0	0	0	0	0	0	0	0	0	0	0	11	3	31	36	15	9	10	13	0	0	2	0	3	3	3	3	3	1	0	1	1	0	0	1	1	1	0	2
Arcticibacter	Bacteroidota	1	1	1	1	1	0	0	0	0	0	0	0	0	0	1	0	0	0	0	0	2	0	5	5	4	0	0	0	0	0	0	0	1	1	0	1	1	0	0	0	0	0	0	0	0	0	0	0
Ardenticatena	Chloroflexota	1	1	0	1	0	1	0	0	0	0	0	0	0	0	0	0	0	0	0	0	7	4	20	22	5	8	7	8	0	0	0	0	1	1	1	1	1	1	0	1	1	0	0	1	1	1	1	1
Arenibacter	Bacteroidota	7	7	5	7	3	7	0	0	0	0	0	0	0	0	7	0	0	0	0	0	40	0	42	49	35	0	0	0	0	0	0	0	7	7	7	7	7	0	0	0	0	0	0	0	0	0	0	7
Arenimonas	Pseudomonadota	5	5	5	5	0	5	5	0	0	0	0	0	0	0	5	0	0	0	0	0	17	0	30	32	25	0	0	0	0	0	0	0	5	5	5	5	5	0	0	0	0	0	0	0	0	0	0	2
Arhodomonas	Pseudomonadota	1	1	1	1	1	1	1	0	0	0	0	0	0	0	1	0	0	0	0	0	3	0	14	14	5	1	7	5	0	0	1	0	1	1	1	1	1	0	0	0	0	0	0	0	0	0	1	1
Aromatoleum	Pseudomonadota	3	3	0	3	0	3	0	0	1	0	0	0	2	0	3	0	0	1	1	0	26	3	55	60	15	18	21	21	0	0	3	0	3	3	3	3	3	2	0	2	2	0	0	2	2	3	3	3
Arsenicicoccus	Actinomycetota	2	2	0	2	0	2	0	0	0	0	0	0	2	2	0	0	0	0	0	0	16	0	42	40	10	18	12	16	0	0	0	0	2	2	2	2	2	2	2	2	2	0	2	2	2	2	2	2
Arsenophonus	Pseudomonadota	3	0	3	0	0	0	0	0	0	0	0	0	0	0	0	0	0	0	0	0	0	0	10	10	10	0	0	0	0	0	0	0	2	2	2	2	2	0	0	0	0	0	0	0	0	0	0	0
Arsukibacterium	Pseudomonadota	3	0	3	2	1	0	2	0	0	0	0	0	0	0	3	0	0	0	0	0	6	0	17	19	12	0	2	2	0	0	0	0	3	2	3	2	2	0	0	0	0	0	0	0	0	0	0	2
Arthrobacter	Actinomycetota	70	0	70	21	63	0	68	0	0	0	0	0	0	0	0	0	0	0	0	0	41	0	348	399	339	5	0	0	0	1	0	0	67	68	68	68	68	0	0	0	0	0	0	0	0	0	5	56
Arthrospira	Cyanobacteriota	2	0	2	2	2	0	0	0	0	0	0	0	0	0	2	0	0	0	0	0	8	4	37	39	9	18	10	16	0	0	0	0	2	2	1	2	2	2	0	2	2	0	2	2	2	2	2	0
Asaccharospora	Bacillota	1	0	1	0	0	0	0	0	0	0	0	0	0	0	1	0	0	1	0	0	3	1	16	22	4	8	7	7	0	0	0	0	0	1	1	1	1	0	0	1	1	0	1	0	1	1	0	1
Asaia	Pseudomonadota	4	0	0	4	4	0	0	0	3	0	0	0	0	0	4	0	0	0	0	0	8	0	82	82	20	34	24	29	0	0	4	0	4	4	4	4	4	4	4	3	4	0	4	4	3	4	4	4
Asanoa	Actinomycetota	2	2	2	2	2	2	0	0	0	0	0	0	2	0	0	0	0	2	0	0	28	0	38	38	10	18	8	12	2	0	0	0	2	2	2	2	2	2	0	2	2	2	2	2	2	2	2	2
Asinibacterium	Bacteroidota	2	2	2	2	0	2	0	0	0	0	0	0	0	0	2	0	0	0	0	0	8	0	22	24	10	0	10	6	0	0	2	0	2	2	2	2	2	0	0	0	0	0	0	0	0	0	0	2
Asticcacaulis	Pseudomonadota	8	0	4	8	7	0	8	0	0	0	0	0	0	0	8	0	0	0	3	0	20	4	56	56	40	8	0	0	0	0	0	0	8	8	8	8	8	0	0	0	0	0	0	0	0	0	8	8
Atlantibacter	Pseudomonadota	3	0	3	2	3	0	0	0	2	0	0	3	0	0	3	0	0	0	0	0	6	0	31	33	11	0	18	13	0	0	0	0	2	2	2	3	2	0	0	0	0	0	0	0	0	0	0	2
Atopobacter	Bacillota	1	0	1	0	0	0	0	0	0	0	0	0	0	0	0	0	0	0	0	0	0	0	0	0	0	0	0	0	0	0	0	0	0	0	0	0	0	0	0	0	0	0	0	0	0	0	0	0
Atopobium	Actinomycetota	7	0	7	0	0	0	0	0	0	0	0	3	0	0	0	0	0	0	0	0	0	0	3	3	0	0	3	1	0	0	0	0	0	0	0	0	0	0	0	0	0	0	0	0	0	0	0	0
Atopococcus	Bacillota	1	1	1	0	0	0	0	0	0	0	0	0	0	0	1	0	0	0	0	0	0	0	1	1	0	0	0	0	0	0	0	0	0	0	0	0	0	0	0	0	0	0	0	0	0	0	0	0
Atopomonas	Pseudomonadota	1	1	1	1	1	0	1	0	0	0	0	0	0	0	1	0	0	0	0	0	2	0	12	13	5	0	6	4	0	0	1	0	1	1	1	1	1	0	0	0	0	0	0	0	0	0	0	1
Atopostipes	Bacillota	1	1	1	0	0	0	0	0	0	0	0	0	0	0	1	0	0	0	0	0	0	0	1	1	0	0	0	0	0	0	0	0	0	0	0	0	0	0	0	0	0	0	0	0	0	0	0	0
Aurantiacibacter	Pseudomonadota	3	0	0	3	2	3	0	0	0	0	0	0	0	0	3	0	0	0	0	0	11	0	23	23	15	3	2	2	0	0	0	0	3	3	3	3	3	0	0	0	0	0	0	0	0	0	3	3
Aurantimonas	Pseudomonadota	3	3	0	3	0	3	0	0	1	0	0	0	0	0	3	0	0	2	0	0	14	2	60	65	14	27	19	24	0	0	0	0	3	3	3	3	2	3	0	3	3	0	3	3	3	3	3	2
Auraticoccus	Actinomycetota	1	0	1	1	1	1	0	0	0	0	0	0	0	0	0	0	0	0	0	0	3	0	6	7	5	0	0	0	0	0	0	0	1	1	1	1	1	0	0	0	0	0	0	0	0	0	0	1
Aureimonas	Pseudomonadota	16	16	6	16	8	16	0	0	16	0	0	0	0	0	16	0	0	0	0	0	48	0	318	346	76	144	96	128	0	0	9	0	16	16	16	12	16	16	0	16	16	2	16	16	16	16	16	16
Aureispira	Bacteroidota	1	0	1	1	0	1	0	0	0	0	0	0	0	0	1	0	0	0	0	0	6	2	9	10	5	0	3	1	0	0	0	0	1	1	1	1	1	0	0	0	0	0	0	0	0	0	0	1
Austwickia	Actinomycetota	1	1	1	1	0	1	0	0	0	0	0	1	0	1	0	0	0	0	0	0	6	0	22	19	5	9	6	8	0	0	0	0	1	1	1	1	1	1	1	1	1	1	1	1	1	1	1	0
Avibacterium	Pseudomonadota	1	0	1	0	1	0	0	0	0	0	0	0	0	0	0	0	0	0	0	0	0	0	5	5	5	0	0	0	0	0	0	0	1	1	1	1	1	0	0	0	0	0	0	0	0	0	0	0
Azoarcus	Pseudomonadota	4	4	0	4	0	4	0	0	3	0	0	0	2	0	4	0	0	1	2	0	39	8	75	82	20	26	28	29	0	0	4	0	4	4	4	4	4	3	0	3	3	0	0	3	3	4	4	4
Azohydromonas	Pseudomonadota	1	1	1	1	0	1	0	0	1	0	0	0	0	0	1	0	0	0	0	0	6	1	20	21	5	8	7	8	0	0	1	0	1	1	1	1	1	1	0	1	1	0	0	1	1	1	1	0
Azomonas	Pseudomonadota	1	0	1	1	1	0	1	0	1	0	0	0	0	0	1	0	0	0	0	0	2	0	15	15	5	2	7	5	0	0	1	0	1	1	1	1	1	0	0	0	0	0	0	0	0	1	1	1
Azonexus	Pseudomonadota	1	1	1	1	0	1	0	0	0	0	0	0	0	0	1	0	0	0	0	0	7	1	15	16	5	2	7	5	1	0	1	0	1	1	1	1	1	0	0	0	0	0	0	0	0	1	1	1
Azorhizobium	Pseudomonadota	2	2	0	2	0	2	1	0	2	0	0	0	0	0	2	0	0	0	0	0	8	0	42	42	10	18	12	16	1	0	2	0	2	2	2	2	2	2	2	2	2	0	2	2	2	2	2	2
Azospira	Pseudomonadota	1	1	1	1	0	1	0	0	0	0	0	0	0	0	1	0	0	0	0	0	5	1	20	22	5	8	7	8	0	0	1	0	1	1	1	1	1	1	0	1	1	0	0	1	1	1	1	1
Azospirillum	Pseudomonadota	11	11	1	11	3	10	5	0	10	0	1	0	0	0	8	0	0	0	0	0	57	16	234	233	55	90	77	85	0	0	10	0	11	11	11	11	11	10	10	10	10	0	10	10	10	10	11	11
Azotobacter	Pseudomonadota	3	1	3	3	3	0	3	0	3	0	0	0	0	0	3	0	0	0	0	0	6	0	53	51	15	13	21	18	0	0	3	0	3	3	3	3	3	1	1	1	1	1	1	1	1	3	3	3
Azovibrio	Pseudomonadota	1	1	1	1	1	1	1	0	1	0	0	0	0	0	1	0	0	0	1	0	5	2	20	21	5	8	7	8	0	0	1	0	1	1	1	1	1	1	0	1	1	0	0	1	1	1	1	0
Baaleninema	Cyanobacteriota	1	0	1	1	1	0	0	0	0	0	0	0	0	0	1	0	0	0	1	0	5	3	17	20	5	7	5	7	0	0	0	0	1	1	1	1	1	0	0	1	1	0	1	0	1	1	1	0
Bacillus	Bacillota	192	60	188	154	157	80	113	1	38	0	4	0	0	0	191	0	0	0	0	0	831	95	1809	2075	946	345	410	419	62	37	29	0	191	191	191	191	182	36	0	36	37	0	37	36	36	43	1	182
Bacteriovorax	Bdellovibrionota	6	3	6	6	0	6	0	0	0	0	0	0	0	0	5	0	0	0	0	0	43	18	29	32	21	0	2	0	0	0	0	0	6	6	6	0	3	0	0	0	0	0	0	0	0	0	0	3
Bacteroides	Bacteroidota	62	59	60	62	3	60	0	4	0	0	0	0	0	0	24	2	0	1	0	1	298	34	537	540	70	145	272	225	0	0	0	0	1	3	0	62	4	33	0	0	0	0	0	34	0	34	34	4
Balneatrix	Pseudomonadota	1	0	1	1	1	0	1	0	0	0	0	0	0	0	1	0	0	0	0	0	2	0	7	8	5	0	1	0	0	0	0	0	1	1	1	1	1	0	0	0	0	0	0	0	0	0	0	1
Balneola	Balneolota	1	1	1	1	0	1	0	0	0	0	0	0	0	0	1	0	0	0	0	0	4	0	5	5	4	0	0	0	0	0	0	0	1	1	1	1	0	0	0	0	0	0	0	0	0	0	0	0
Barnesiella	Bacteroidota	2	2	2	2	2	2	0	0	0	0	0	0	0	0	2	0	0	0	0	0	8	0	4	4	2	0	0	0	0	0	0	0	0	0	0	2	0	0	0	0	0	0	0	0	0	0	0	0
Bartonella	Pseudomonadota	27	1	27	1	0	1	0	0	0	0	0	0	0	0	1	0	0	0	0	0	2	0	70	43	3	35	31	8	0	0	1	0	0	0	1	1	1	1	1	1	1	0	1	1	1	1	27	0
Basfia	Pseudomonadota	2	0	2	2	2	0	0	0	0	0	0	0	0	0	0	0	0	0	0	0	4	0	10	12	10	0	0	0	0	0	0	0	2	2	2	2	2	0	0	0	0	0	0	0	0	0	0	2
Basilea	Pseudomonadota	1	0	1	0	1	0	1	0	0	0	0	0	0	0	0	0	0	0	0	0	0	0	4	4	4	0	0	0	0	0	0	0	1	1	1	1	0	0	0	0	0	0	0	0	0	0	0	0
Bauldia	Pseudomonadota	1	1	0	1	0	1	0	0	0	1	1	0	0	0	1	0	0	0	0	0	3	0	22	20	5	9	6	8	0	0	0	0	1	1	1	1	1	1	1	1	1	1	1	1	1	1	1	1
Bavariicoccus	Bacillota	1	0	1	0	1	0	0	0	0	0	0	0	0	0	0	0	0	0	0	0	0	0	1	1	0	0	1	0	0	0	0	0	0	0	0	0	0	0	0	0	0	0	0	0	0	0	0	0
Bdellovibrio	Bdellovibrionota	1	1	1	0	0	1	1	0	0	0	0	0	0	0	1	0	0	0	0	0	2	1	4	4	3	0	0	0	0	0	0	0	1	1	1	0	0	0	0	0	0	0	0	0	0	0	0	0
Beduini	Bacillota	1	0	1	1	1	0	0	0	0	0	0	0	0	0	0	0	0	0	0	0	3	1	5	5	5	0	0	0	0	0	0	0	1	1	1	1	1	0	0	0	0	0	0	0	0	0	0	0
Beggiatoa	Pseudomonadota	2	0	1	2	1	1	1	0	0	0	0	0	0	0	1	0	0	0	0	0	11	4	22	27	9	6	6	5	0	0	0	0	1	2	2	2	2	1	0	1	0	0	1	0	1	1	0	2
Beijerinckia	Pseudomonadota	3	3	0	3	1	3	1	0	2	0	0	0	0	0	3	0	0	0	0	0	12	3	53	53	15	19	16	19	0	0	2	0	3	3	3	3	3	2	2	2	2	0	2	2	2	2	3	3
Belliella	Bacteroidota	3	0	3	3	1	3	0	0	0	0	0	0	0	0	3	0	0	0	0	0	15	0	18	21	15	0	0	0	0	0	0	0	3	3	3	3	3	0	0	0	0	0	0	0	0	0	0	3
Belnapia	Pseudomonadota	3	0	1	3	3	0	3	0	3	0	0	0	0	0	3	0	0	0	0	0	12	2	51	53	15	19	14	16	0	0	0	0	3	3	3	3	3	2	2	2	2	0	2	2	2	2	3	3
Bergeyella	Bacteroidota	1	0	1	0	0	1	0	0	0	0	0	0	0	0	1	0	0	0	0	0	2	0	5	5	4	0	0	0	0	0	0	0	1	1	1	1	0	0	0	0	0	0	0	0	0	0	0	0
Bermanella	Pseudomonadota	1	0	1	1	1	1	1	0	1	0	0	0	0	0	1	0	0	0	0	0	3	0	12	13	5	0	6	4	0	0	0	0	1	1	1	1	1	0	0	0	0	0	0	0	0	0	0	1
Bernardetia	Bacteroidota	1	0	1	1	0	1	0	0	0	0	0	0	0	0	1	0	0	0	0	0	4	0	7	7	4	0	2	1	0	0	0	0	1	1	1	1	0	0	0	0	0	0	0	0	0	0	0	0
Berryella	Actinomycetota	1	0	1	1	1	0	0	0	0	0	0	0	0	0	0	0	0	0	0	0	2	0	19	21	5	8	7	8	0	0	0	0	1	1	1	1	1	1	0	1	1	0	1	1	1	1	0	1
Beutenbergia	Actinomycetota	1	0	1	0	1	0	1	0	0	0	0	0	0	0	0	0	0	0	0	0	0	0	5	6	5	0	0	0	0	0	0	0	1	1	1	1	1	0	0	0	0	0	0	0	0	0	0	1
Bhargavaea	Bacillota	3	3	3	1	3	3	0	0	0	0	0	0	0	0	3	0	0	0	0	0	16	0	27	27	12	0	12	10	3	0	0	0	3	3	3	3	0	0	0	0	0	0	0	0	0	0	0	0
Bibersteinia	Pseudomonadota	1	0	1	1	1	0	0	0	0	0	0	0	0	0	0	0	0	0	0	0	2	0	5	5	5	0	0	0	0	0	0	0	1	1	1	1	1	0	0	0	0	0	0	0	0	0	0	0
Bifidobacterium	Actinomycetota	50	1	50	0	49	0	0	0	0	0	0	0	0	0	0	0	0	0	0	0	0	0	1	2	1	0	0	0	0	0	0	0	0	0	1	0	0	0	0	0	0	0	0	0	0	0	0	1
Bilophila	Thermodesulfobacteriota	2	2	2	2	2	0	0	0	2	0	0	0	0	0	0	0	0	2	0	0	12	0	34	38	10	11	12	14	0	0	0	0	2	2	2	2	2	2	0	1	0	0	0	1	2	2	2	2
Bizionia	Bacteroidota	3	3	2	1	0	3	0	0	0	0	0	0	0	0	3	0	0	0	0	0	11	0	12	12	9	0	0	0	0	0	0	0	3	3	0	3	0	0	0	0	0	0	0	0	0	0	0	0
Blastochloris	Pseudomonadota	1	1	1	1	1	1	1	0	0	0	0	0	0	0	1	0	0	0	1	0	7	2	20	18	4	9	7	8	1	0	1	0	1	1	1	0	1	1	0	1	1	1	1	1	1	1	1	1
Blastococcus	Actinomycetota	9	9	1	9	5	9	0	0	6	0	0	0	1	0	0	0	0	0	0	0	51	0	189	176	45	78	54	72	0	0	0	0	9	9	9	9	9	9	9	9	9	0	9	9	9	9	9	8
Blastomonas	Pseudomonadota	2	0	0	2	1	2	0	0	0	0	0	0	0	0	2	0	0	0	0	0	11	0	28	28	10	2	14	10	0	0	1	0	2	2	2	2	2	0	0	0	0	0	0	0	0	0	2	2
Blastopirellula	Planctomycetota	1	1	1	1	1	0	0	0	0	0	0	0	0	0	1	0	0	0	0	0	2	0	8	6	5	2	0	0	0	0	0	0	1	1	1	1	1	0	0	0	0	0	0	1	0	0	1	0
Blattabacterium	Bacteroidota	8	0	0	0	7	0	0	0	0	0	0	0	0	0	0	0	0	0	0	0	0	0	14	17	14	0	0	0	0	0	0	0	0	0	3	8	3	0	0	0	0	0	0	0	0	0	0	3
Blautia	Bacillota	9	3	9	9	0	0	0	2	2	0	2	6	0	0	0	0	9	2	0	0	48	13	174	198	44	73	63	72	2	0	0	0	9	9	8	9	9	9	0	9	9	0	4	9	9	9	0	9
Bombilactobacillus	Bacillota	2	1	2	0	1	0	0	0	1	0	1	0	0	0	0	0	0	0	0	0	0	0	34	46	6	18	14	16	0	0	0	0	0	0	2	2	2	2	0	2	2	0	2	0	2	2	0	2
Bordetella	Pseudomonadota	12	0	12	12	12	1	12	0	1	0	0	0	0	0	0	0	0	0	0	0	26	0	87	97	60	8	7	7	0	0	1	0	12	12	12	12	12	1	0	1	1	1	1	1	0	1	1	12
Borrelia	Spirochaetota	10	0	4	0	0	0	0	0	0	0	0	0	0	0	0	0	0	0	0	0	0	0	0	0	0	0	0	0	0	0	0	0	0	0	0	0	0	0	0	0	0	0	0	0	0	0	0	0
Borreliella	Spirochaetota	9	0	0	0	0	0	0	0	0	0	0	0	0	0	0	0	0	0	0	0	0	0	0	0	0	0	0	0	0	0	0	0	0	0	0	0	0	0	0	0	0	0	0	0	0	0	0	0
Bosea	Pseudomonadota	17	17	5	17	12	17	5	0	11	0	0	0	0	0	17	0	0	0	1	0	80	4	352	326	68	152	102	136	1	0	17	0	17	17	17	1	16	17	16	17	17	14	16	17	17	17	17	16
Bowdeniella	Actinomycetota	1	0	1	0	1	0	0	0	0	0	0	0	0	0	0	0	0	0	0	0	0	0	3	3	3	0	0	0	0	0	0	0	1	1	1	0	0	0	0	0	0	0	0	0	0	0	0	0
Brachybacterium	Actinomycetota	7	0	7	1	7	0	4	0	0	0	0	0	0	0	0	0	0	0	0	0	2	0	33	36	33	0	0	0	0	0	0	0	7	7	7	7	5	0	0	0	0	0	0	0	0	0	0	3
Brachymonas	Pseudomonadota	2	2	2	2	0	2	0	0	0	0	0	0	0	0	2	0	0	0	0	0	9	0	38	44	10	16	14	16	0	0	2	0	2	2	2	2	2	2	0	2	2	0	0	2	2	2	0	2
Brachyspira	Spirochaetota	8	0	7	8	0	0	0	0	0	0	3	0	0	0	0	0	0	0	0	0	31	8	19	19	0	0	15	7	0	0	0	0	0	0	0	0	0	0	0	0	0	0	0	0	0	0	0	0
Brackiella	Pseudomonadota	1	0	1	0	1	0	1	0	0	0	0	0	0	0	0	0	0	0	0	0	0	0	5	6	5	0	0	0	0	0	0	0	1	1	1	1	1	0	0	0	0	0	0	0	0	0	0	1
Bradyrhizobium	Pseudomonadota	65	64	13	65	64	65	8	1	65	1	0	0	0	0	65	0	0	0	23	0	376	158	1435	1324	325	559	432	497	0	0	63	0	65	65	65	65	65	62	61	62	61	54	61	62	62	63	65	65
Branchiibius	Actinomycetota	1	1	1	1	0	1	0	0	1	0	0	0	0	0	0	0	0	0	0	0	4	0	7	8	5	0	1	1	0	0	0	0	1	1	1	1	1	0	0	0	0	0	0	0	0	0	0	1
Brenneria	Pseudomonadota	4	0	4	4	4	0	0	0	4	0	0	0	0	0	4	0	0	0	0	0	8	0	76	100	20	36	28	32	0	0	0	0	4	4	4	4	4	4	0	4	4	0	4	0	4	4	0	4
Brevibacillus	Bacillota	13	13	13	13	9	13	1	0	12	0	0	0	0	0	13	0	0	0	0	0	66	13	260	299	65	117	91	104	2	1	11	0	13	13	13	13	13	13	0	13	13	0	13	13	13	13	0	13
Brevibacterium	Actinomycetota	10	0	10	0	9	0	10	0	0	0	0	0	0	0	0	0	0	0	0	0	0	0	32	36	31	1	0	0	0	0	0	0	0	10	1	10	10	0	0	0	0	0	0	0	0	0	1	5
Brevinema	Spirochaetota	1	0	1	0	0	0	0	0	0	0	0	0	0	0	0	0	0	0	0	0	0	0	0	0	0	0	0	0	0	0	0	0	0	0	0	0	0	0	0	0	0	0	0	0	0	0	0	0
Brevundimonas	Pseudomonadota	18	5	10	17	8	18	1	0	0	0	0	0	0	0	18	0	0	0	1	0	60	1	118	110	81	18	1	0	0	0	0	0	18	17	18	18	10	0	0	0	0	0	0	0	0	0	18	10
Breznakibacter	Bacteroidota	1	1	0	1	0	1	0	0	0	0	0	0	0	0	1	0	0	0	0	0	3	0	16	18	5	4	7	6	0	0	0	0	1	1	1	1	1	1	0	0	0	0	0	1	0	1	0	1
Brochothrix	Bacillota	1	0	1	0	1	0	0	0	1	0	0	0	0	0	1	0	0	0	0	0	0	0	6	6	5	0	0	0	0	0	0	0	1	1	1	1	1	0	0	0	0	0	0	0	0	0	0	0
Brucella	Pseudomonadota	32	32	32	31	4	32	0	0	1	2	0	0	0	0	31	0	0	0	0	0	95	0	670	668	160	286	192	255	2	0	31	0	32	32	32	32	32	32	32	32	32	0	31	32	31	32	32	30
Bryobacter	Acidobacteriota	1	1	1	1	1	1	0	0	1	0	0	0	0	0	1	0	0	0	0	0	6	1	14	14	5	1	7	5	1	0	1	0	1	1	1	1	1	0	0	0	0	0	0	0	0	0	1	1
Bryocella	Acidobacteriota	1	1	1	1	0	0	1	0	1	0	0	0	0	0	1	0	0	0	0	0	3	1	6	7	5	0	0	0	0	0	0	0	1	1	1	1	1	0	0	0	0	0	0	0	0	0	0	1
Buchnera	Pseudomonadota	1	0	1	0	1	0	0	0	0	0	0	0	0	0	0	0	0	0	0	0	0	0	3	4	3	0	0	0	0	0	0	0	0	0	1	1	1	0	0	0	0	0	0	0	0	0	0	1
Budvicia	Pseudomonadota	1	0	1	1	1	0	0	1	0	0	0	1	0	0	1	0	0	0	0	0	5	2	19	25	5	9	7	8	0	0	0	0	1	1	1	1	1	1	0	1	1	0	1	0	1	1	0	1
Bulleidia	Bacillota	1	0	1	0	0	0	0	0	0	0	0	0	0	0	0	0	0	0	0	0	0	0	0	0	0	0	0	0	0	0	0	0	0	0	0	0	0	0	0	0	0	0	0	0	0	0	0	0
Burkholderia	Pseudomonadota	73	53	73	72	56	23	70	1	67	0	0	0	0	0	72	0	0	0	0	0	220	22	1485	1474	347	594	470	529	0	0	65	0	68	71	68	68	72	63	62	69	66	11	64	63	64	68	67	0
Buttiauxella	Pseudomonadota	1	0	1	1	1	0	0	0	0	0	0	1	0	0	1	0	0	0	0	0	2	0	19	25	5	9	7	8	0	0	0	0	1	1	1	1	1	1	0	1	1	0	1	0	1	1	0	1
Butyricicoccus	Bacillota	1	1	1	1	0	0	0	0	1	0	0	0	0	0	0	0	0	1	0	0	4	0	19	22	5	9	6	8	0	0	0	0	1	1	1	1	1	1	0	1	1	0	1	1	1	1	0	1
Butyricimonas	Bacteroidota	2	2	2	2	0	2	0	0	0	0	0	0	2	0	2	0	0	0	0	0	9	1	26	26	2	8	14	12	0	0	0	0	0	0	0	2	0	2	0	0	0	0	0	2	0	2	2	0
Butyrivibrio	Bacillota	42	0	42	42	6	0	0	0	0	0	0	0	0	0	0	0	0	0	0	0	100	16	442	483	0	230	247	258	0	0	0	0	0	0	0	0	0	4	0	38	38	0	1	37	37	38	0	0
Caballeronia	Pseudomonadota	8	8	8	8	7	5	8	0	8	0	0	0	0	0	8	0	0	0	0	0	39	3	178	175	40	72	56	64	0	0	6	0	8	8	8	8	8	8	8	8	8	2	8	8	8	8	8	0
Caenibius	Pseudomonadota	1	0	0	1	0	1	0	0	0	0	0	0	0	0	1	0	0	0	0	0	4	0	23	21	5	9	7	8	0	0	1	0	1	1	1	1	1	1	1	1	1	1	1	1	1	1	1	1
Caenimonas	Pseudomonadota	2	2	2	2	2	2	1	0	0	0	0	0	0	0	2	0	0	0	0	0	11	1	16	18	10	2	4	4	0	0	0	0	2	2	2	2	2	0	0	0	0	0	0	0	0	0	0	0
Caenispirillum	Pseudomonadota	1	1	0	1	0	1	0	0	1	0	0	0	0	0	1	0	0	0	1	0	9	4	20	22	5	9	6	7	0	0	1	0	1	1	1	1	1	1	0	1	1	0	1	1	1	1	1	1
Caldalkalibacillus	Bacillota	2	2	1	2	1	2	0	0	1	0	0	0	1	0	2	0	0	0	0	0	11	2	37	43	10	17	12	14	2	0	1	0	2	2	2	2	2	2	0	2	2	0	2	2	2	1	0	2
Caldanaerobacter	Bacillota	1	1	1	1	0	1	0	0	0	0	0	0	1	1	1	0	0	0	0	0	8	1	7	7	0	1	5	5	1	1	0	0	0	0	0	0	0	0	0	0	0	0	0	0	0	1	0	0
Caldanaerobius	Bacillota	2	1	2	2	0	0	0	0	0	0	2	0	0	0	2	0	0	2	0	0	10	2	29	35	10	7	12	11	0	2	0	0	2	2	2	2	2	1	0	1	0	0	1	0	1	1	0	2
Caldanaerovirga	Bacillota	1	0	1	1	0	1	0	0	0	0	1	0	0	1	1	0	1	0	0	0	15	2	19	25	5	9	7	8	0	1	0	0	1	1	1	1	1	1	0	1	1	0	1	0	1	1	0	1
Caldibacillus	Bacillota	2	2	2	1	0	2	0	0	0	0	0	0	0	0	2	0	0	0	0	0	5	1	16	17	9	1	4	4	1	0	0	0	2	2	2	2	1	0	0	0	0	0	0	0	0	1	0	1
Caldicellulosiruptor	Bacillota	13	0	13	13	13	0	0	0	0	0	0	0	0	0	0	0	0	0	0	0	52	24	39	47	39	0	0	0	0	0	0	0	8	8	7	8	8	0	0	0	0	0	0	0	0	0	0	8
Caldicoprobacter	Bacillota	2	2	2	2	0	0	0	0	0	0	0	0	0	0	0	0	0	2	0	0	10	2	6	6	0	0	4	3	0	0	0	0	0	0	0	0	0	0	0	0	0	0	0	0	0	0	0	0
Caldilinea	Chloroflexota	1	1	0	1	0	1	0	0	0	0	0	0	0	0	1	0	0	1	0	0	12	5	19	21	5	8	6	7	0	0	0	0	1	1	1	1	1	1	0	1	1	0	0	1	1	1	1	1
Caldimonas	Pseudomonadota	3	3	3	3	3	3	1	0	1	0	0	0	0	0	3	0	0	0	0	0	16	3	49	50	15	11	21	18	0	0	0	0	3	3	3	3	3	1	0	0	1	0	0	1	1	3	3	0
Caldisalinibacter	Bacillota	1	0	1	0	0	1	0	0	0	0	0	0	1	1	1	0	0	0	0	0	6	1	7	7	0	0	6	5	0	1	0	0	0	0	0	0	0	0	0	0	0	0	0	0	0	0	0	0
Caldisericum	Caldisericota	1	0	1	0	0	0	0	0	0	0	0	0	0	0	0	0	0	0	0	0	0	0	0	0	0	0	0	0	0	0	0	0	0	0	0	0	0	0	0	0	0	0	0	0	0	0	0	0
Calditerrivibrio	Deferribacterota	1	1	1	1	0	1	0	0	0	0	0	0	0	0	0	0	0	0	0	0	4	1	18	23	5	8	6	8	0	0	0	0	1	1	1	1	1	1	0	1	1	0	1	0	1	1	0	1
Caldithrix	Calditrichota	1	1	0	1	0	1	0	0	0	0	0	0	0	0	1	1	0	0	0	0	9	6	6	6	5	0	0	0	0	0	0	0	1	1	1	1	1	0	0	0	0	0	0	0	0	0	0	0
Calidifontibacillus	Bacillota	1	1	0	1	0	1	0	0	0	0	0	0	0	0	1	1	0	0	0	0	5	1	6	6	5	0	0	0	0	0	0	0	1	1	1	1	1	0	0	0	0	0	0	0	0	0	0	0
Calidithermus	Deinococcota	2	2	2	2	1	2	0	0	0	0	0	0	0	0	2	0	0	0	0	0	10	0	23	25	10	0	11	9	1	0	0	0	2	2	2	2	2	0	0	0	0	0	0	0	0	0	0	2
Caloramator	Bacillota	5	2	5	2	0	0	0	5	0	0	0	0	4	5	5	0	0	0	0	0	22	7	64	82	15	27	26	27	0	1	0	0	3	3	3	3	3	3	0	3	3	0	3	0	3	3	0	3
Caloranaerobacter	Bacillota	2	2	2	0	0	2	0	0	0	0	0	1	2	2	2	1	0	0	0	0	9	3	26	32	5	9	13	13	0	2	0	0	1	1	1	1	1	1	0	1	1	0	1	0	1	1	0	1
Calothrix	Cyanobacteriota	4	4	0	4	0	0	2	0	0	0	0	0	0	0	4	0	0	0	3	0	23	15	76	80	20	36	20	32	0	0	0	0	4	4	4	4	4	4	0	4	4	0	4	4	4	4	4	0
Caminibacter	Campylobacterota	1	0	1	0	1	0	0	0	0	0	0	0	0	0	0	0	0	0	0	0	0	0	5	6	5	0	0	0	0	0	0	0	1	1	1	1	1	0	0	0	0	0	0	0	0	0	0	1
Caminicella	Bacillota	1	1	1	1	0	1	0	0	1	0	0	0	1	1	1	1	0	0	0	0	7	1	19	25	5	9	7	8	0	0	0	0	1	1	1	1	1	1	0	1	1	0	1	0	1	1	0	1
Campylobacter	Campylobacterota	30	0	30	1	23	1	3	0	0	0	0	0	0	0	1	0	0	0	0	0	6	0	133	135	120	9	5	7	1	1	0	0	30	30	29	30	1	1	0	1	1	0	0	1	1	1	1	1
Candidatus Amoebophilus	Bacteroidota	1	0	1	0	0	0	0	0	0	0	0	0	0	0	0	0	0	0	0	0	0	0	0	0	0	0	0	0	0	0	0	0	0	0	0	0	0	0	0	0	0	0	0	0	0	0	0	0
Candidatus Arthromitus	Bacillota	1	1	0	0	0	0	0	0	0	0	0	0	0	0	0	0	0	0	0	0	0	0	1	1	0	0	0	0	0	0	0	0	0	0	0	0	0	0	0	0	0	0	0	0	0	0	0	0
Candidatus Atelocyanobacterium	Cyanobacteriota	1	0	1	0	0	0	0	0	0	0	0	0	0	0	1	0	0	0	0	0	0	0	19	20	5	9	5	8	0	0	0	0	1	1	1	1	1	1	0	1	1	0	1	1	1	1	1	0
Candidatus Berkiella	Pseudomonadota	1	0	1	0	1	0	1	0	0	0	0	0	0	0	0	0	0	0	0	0	0	0	3	3	3	0	0	0	0	0	0	0	1	1	1	0	0	0	0	0	0	0	0	0	0	0	0	0
Candidatus Blochmannia	Pseudomonadota	5	0	5	0	5	0	0	0	0	0	0	0	0	0	0	0	0	0	0	0	0	0	15	20	15	0	0	0	0	0	0	0	0	0	5	5	5	0	0	0	0	0	0	0	0	0	0	5
Candidatus Cardinium	Bacteroidota	1	0	1	0	0	0	0	0	0	0	0	0	0	0	0	0	0	0	0	0	0	0	0	0	0	0	0	0	0	0	0	0	0	0	0	0	0	0	0	0	0	0	0	0	0	0	0	0
Candidatus Desulforudis	Bacillota	1	0	1	0	1	0	0	0	0	0	0	0	0	0	0	0	1	0	0	0	0	0	19	20	5	7	7	7	0	0	0	0	1	1	1	1	1	1	0	1	1	0	0	1	0	1	1	1
Candidatus Doolittlea	Pseudomonadota	1	0	1	0	0	0	0	0	0	0	0	0	0	0	0	0	0	0	0	0	0	0	0	0	0	0	0	0	0	0	0	0	0	0	0	0	0	0	0	0	0	0	0	0	0	0	0	0
Candidatus Endolissoclinum	Pseudomonadota	2	2	0	2	0	0	0	0	0	0	0	0	0	0	0	0	0	0	0	0	4	0	8	6	4	2	0	0	0	0	0	0	0	0	2	2	0	0	0	0	0	0	0	0	0	0	2	0
Candidatus Epulonipiscium	Bacillota	1	0	1	1	0	0	0	0	0	0	0	0	0	0	0	0	0	0	0	0	3	1	18	19	4	7	7	8	0	0	0	0	1	1	0	1	1	1	0	1	1	0	0	1	1	1	0	0
Candidatus Evansia	Pseudomonadota	1	0	0	1	0	0	0	0	0	0	0	0	0	0	0	0	0	0	0	0	2	0	16	15	1	8	5	8	0	0	0	0	0	0	0	0	1	1	1	1	1	0	1	1	1	1	1	1
Candidatus Frackibacter	Bacillota	3	3	0	3	0	0	0	3	0	0	0	0	0	0	3	0	3	3	3	0	51	12	57	72	15	24	21	24	0	3	0	0	3	3	3	3	3	3	0	3	3	0	3	0	3	3	0	3
Candidatus Glomeribacter	Pseudomonadota	1	1	1	0	0	0	0	0	0	0	0	0	0	0	1	0	0	0	0	0	0	0	17	19	4	6	7	8	0	0	0	0	0	1	1	1	1	1	0	1	1	0	0	0	1	0	1	0
Candidatus Hamiltonella	Pseudomonadota	1	0	1	0	0	0	0	0	0	0	0	0	0	0	0	0	0	0	0	0	0	0	5	5	5	0	0	0	0	0	0	0	1	1	1	1	1	0	0	0	0	0	0	0	0	0	0	0
Candidatus Hepatoplasma	Mycoplasmatota	1	0	1	0	0	0	0	0	0	0	0	0	0	0	0	0	0	0	0	0	0	0	0	0	0	0	0	0	0	0	0	0	0	0	0	0	0	0	0	0	0	0	0	0	0	0	0	0
Candidatus Koribacter	Acidobacteriota	1	1	0	1	0	1	0	0	0	0	0	0	0	0	1	0	0	0	0	0	13	10	6	7	5	0	0	0	0	0	0	0	1	1	1	1	1	0	0	0	0	0	0	0	0	0	0	1
Candidatus Magnetobacterium	Nitrospirota	2	2	0	0	0	0	0	0	0	0	0	0	0	0	0	0	2	0	0	0	35	27	33	42	9	12	13	15	0	0	0	0	1	2	2	2	2	1	0	2	2	0	0	0	2	2	0	2
Candidatus Methylopumilus	Pseudomonadota	2	2	0	2	0	0	1	0	1	0	0	0	0	0	2	0	0	0	0	0	4	0	14	16	10	0	2	1	0	0	0	0	2	2	2	2	2	0	0	0	0	0	0	0	0	0	0	2
Candidatus Microthrix	Actinomycetota	1	1	1	1	0	1	0	0	0	0	0	0	0	0	1	0	0	0	0	0	7	0	9	10	5	0	3	1	0	0	1	0	1	1	1	1	1	0	0	0	0	0	0	0	0	0	0	1
Candidatus Moranella	Pseudomonadota	1	0	1	0	0	0	0	0	0	0	0	0	0	0	0	0	0	0	0	0	0	0	3	4	3	0	0	0	0	0	0	0	0	0	1	1	1	0	0	0	0	0	0	0	0	0	0	1
Candidatus Neoehrlichia	Pseudomonadota	1	0	0	0	0	0	0	0	0	0	0	0	0	0	0	0	0	0	0	0	0	0	4	4	4	0	0	0	0	0	0	0	1	1	1	1	0	0	0	0	0	0	0	0	0	0	0	0
Candidatus Nitromaritima	Nitrospinota	1	1	0	1	0	0	0	0	0	0	0	0	0	0	1	0	0	0	0	0	16	14	6	7	5	0	1	0	0	0	0	0	1	1	1	1	1	0	0	0	0	0	0	0	0	0	0	1
Candidatus Paracaedimonas	Pseudomonadota	1	1	0	0	0	0	0	0	0	0	0	0	0	0	0	0	0	0	0	0	0	0	5	5	4	0	0	0	0	0	0	0	1	1	1	1	0	0	0	0	0	0	0	0	0	0	0	0
Candidatus Phaeomarinobacter	Pseudomonadota	1	0	1	1	1	0	1	0	1	0	0	0	0	0	0	0	0	0	0	0	2	0	7	7	5	1	0	0	0	0	0	0	1	1	1	1	1	0	0	0	0	0	0	0	0	0	1	1
Candidatus Photodesmus	Pseudomonadota	2	0	2	0	0	0	0	0	0	0	0	0	0	0	0	0	0	0	0	0	0	0	10	10	10	0	0	0	0	0	0	0	2	2	2	2	2	0	0	0	0	0	0	0	0	0	0	0
Candidatus Phytoplasma	Mycoplasmatota	9	0	7	0	0	0	0	0	0	0	0	0	0	0	0	0	0	0	0	0	0	0	0	0	0	0	0	0	0	0	0	0	0	0	0	0	0	0	0	0	0	0	0	0	0	0	0	0
Candidatus Portiera	Pseudomonadota	1	0	0	0	1	0	0	0	0	0	0	0	0	0	0	0	0	0	0	0	0	0	0	0	0	0	0	0	0	0	0	0	0	0	0	0	0	0	0	0	0	0	0	0	0	0	0	0
Candidatus Protochlamydia	Chlamydiota	5	5	5	0	0	0	0	0	0	0	0	0	0	0	0	0	0	0	0	0	0	0	30	30	22	0	3	0	0	0	0	0	5	5	5	5	2	0	0	0	0	0	0	0	0	0	0	0
Candidatus Regiella	Pseudomonadota	1	0	1	0	0	0	0	0	0	0	0	0	0	0	0	0	0	0	0	0	0	0	5	5	5	0	0	0	0	0	0	0	1	1	1	1	1	0	0	0	0	0	0	0	0	0	0	0
Candidatus Riesia	Pseudomonadota	2	0	2	0	0	0	0	0	0	0	0	0	0	0	0	0	0	0	0	0	0	0	0	0	0	0	0	0	0	0	0	0	0	0	0	0	0	0	0	0	0	0	0	0	0	0	0	0
Candidatus Rubidus	Chlamydiota	1	1	1	0	0	0	0	0	0	0	0	0	0	0	1	0	0	0	0	0	0	0	6	6	5	0	0	0	0	0	0	0	1	1	1	1	1	0	0	0	0	0	0	0	0	0	0	0
Candidatus Schmidhempelia	Pseudomonadota	1	0	1	0	1	0	0	0	0	0	0	0	0	0	0	0	0	0	0	0	0	0	5	6	5	0	0	0	0	0	0	0	1	1	1	1	1	0	0	0	0	0	0	0	0	0	0	1
Candidatus Solibacter	Acidobacteriota	1	1	0	1	1	1	0	0	1	0	0	0	0	0	1	0	0	0	0	0	15	7	6	7	5	0	0	0	0	0	0	0	1	1	1	1	1	0	0	0	0	0	0	0	0	0	0	1
Candidatus Stoquefichus	Bacillota	2	0	2	2	0	0	0	0	0	0	0	0	0	0	0	0	0	0	0	0	6	2	5	5	5	0	0	0	0	0	0	0	1	1	1	1	1	0	0	0	0	0	0	0	0	0	0	0
Candidatus Symbiobacter	Pseudomonadota	1	0	0	1	0	0	0	0	0	0	0	0	0	0	1	0	0	0	0	0	4	0	7	7	5	0	1	1	0	0	0	0	1	1	1	1	1	0	0	0	0	0	0	0	0	0	0	0
Candidatus Westeberhardia	Pseudomonadota	1	0	1	0	0	0	0	0	0	0	0	0	0	0	0	0	0	0	0	0	0	0	0	0	0	0	0	0	0	0	0	0	0	0	0	0	0	0	0	0	0	0	0	0	0	0	0	0
Candidatus Xenolissoclinum	Pseudomonadota	1	0	0	0	0	0	0	0	0	0	0	0	0	0	0	0	0	0	0	0	0	0	1	1	1	0	0	0	0	0	0	0	0	1	0	0	0	0	0	0	0	0	0	0	0	0	0	0
Candidimonas	Pseudomonadota	1	1	1	1	1	1	1	0	0	0	0	0	0	0	0	0	0	0	0	0	3	0	7	7	5	1	0	0	0	0	0	0	1	1	1	1	1	0	0	0	0	0	0	0	0	0	1	1
Capnocytophaga	Bacteroidota	19	0	0	0	17	14	0	0	0	0	0	0	0	0	0	0	0	0	0	0	0	0	95	83	79	16	0	1	0	0	0	0	19	19	19	19	3	0	0	0	1	0	0	0	0	0	15	3
Carbonactinospora	Actinomycetota	1	1	0	1	1	1	0	0	0	0	0	0	1	0	0	0	0	0	0	0	8	2	19	21	5	8	6	8	0	0	0	0	1	1	1	1	1	1	0	1	1	0	0	1	1	1	1	1
Carboxydothermus	Bacillota	2	2	2	1	0	1	0	2	1	0	0	0	0	0	0	0	2	1	0	0	14	0	38	46	10	16	12	16	0	2	0	0	2	2	2	2	2	2	0	2	2	0	2	2	2	2	0	2
Cardiobacterium	Pseudomonadota	2	0	0	0	2	0	0	0	0	0	0	0	0	0	0	0	0	0	0	0	0	0	8	9	8	0	0	0	0	0	0	0	2	2	2	1	1	0	0	0	0	0	0	0	0	0	0	1
Carnimonas	Pseudomonadota	1	0	1	1	1	0	0	0	1	0	0	0	0	0	1	0	0	0	0	0	2	0	23	22	5	9	7	8	0	0	1	0	1	1	1	1	1	1	1	1	1	1	1	1	1	1	1	1
Carnobacterium	Bacillota	18	14	18	0	2	0	0	0	2	0	2	0	0	0	17	0	0	0	0	0	0	0	30	31	16	0	0	0	0	0	0	0	13	0	1	1	1	0	0	0	0	0	0	0	0	0	0	1
Casaltella	Bacillota	1	0	1	0	1	0	0	0	0	0	0	0	0	0	0	0	0	0	0	0	2	0	1	1	0	0	1	0	0	0	0	0	0	0	0	0	0	0	0	0	0	0	0	0	0	0	0	0
Castellaniella	Pseudomonadota	1	1	1	1	1	0	1	0	0	0	0	0	0	0	1	0	0	0	0	0	3	0	7	7	5	1	0	0	0	0	0	0	1	1	1	1	1	0	0	0	0	0	0	0	0	0	1	1
Catellicoccus	Bacillota	1	0	1	0	0	0	0	0	0	0	0	0	0	0	0	0	0	0	0	0	0	0	0	0	0	0	0	0	0	0	0	0	0	0	0	0	0	0	0	0	0	0	0	0	0	0	0	0
Catelliglobosispora	Actinomycetota	1	1	1	1	1	1	0	0	0	0	0	0	1	0	0	0	0	0	0	0	6	0	17	19	5	8	4	6	0	0	0	0	1	1	1	1	1	1	0	1	1	0	0	1	1	1	1	1
Catenibacterium	Bacillota	1	0	1	1	0	0	0	0	0	0	0	0	0	0	0	0	0	0	0	0	2	0	0	0	0	0	0	0	0	0	0	0	0	0	0	0	0	0	0	0	0	0	0	0	0	0	0	0
Catenovulum	Pseudomonadota	2	0	2	2	2	0	0	0	0	0	0	0	0	0	2	0	0	0	0	0	6	2	26	26	8	2	14	10	0	0	1	0	2	2	2	0	2	0	0	0	0	0	0	0	0	0	2	2
Catenulispora	Actinomycetota	1	1	1	1	1	1	0	1	0	0	0	0	0	0	0	0	0	0	0	0	5	0	21	21	5	9	6	8	0	0	0	0	1	1	1	1	1	1	0	1	1	1	1	1	1	1	1	1
Catonella	Bacillota	1	0	1	0	1	0	0	0	0	0	0	0	0	0	0	0	0	0	0	0	0	0	0	0	0	0	0	0	0	0	0	0	0	0	0	0	0	0	0	0	0	0	0	0	0	0	0	0
Caulobacter	Pseudomonadota	17	4	0	17	9	17	0	0	12	0	0	0	0	0	17	0	0	0	0	0	74	6	215	215	85	17	96	79	0	0	0	0	17	17	17	17	17	0	0	0	0	0	0	0	0	0	17	17
Cecembia	Bacteroidota	1	0	1	1	0	1	0	0	0	0	0	0	0	0	1	0	0	0	0	0	6	0	6	7	5	0	0	0	0	0	0	0	1	1	1	1	1	0	0	0	0	0	0	0	0	0	0	1
Cedecea	Pseudomonadota	4	0	4	4	4	0	1	0	0	0	0	0	0	0	4	0	0	0	0	0	8	0	24	28	20	0	0	0	0	0	0	0	4	4	4	4	4	0	0	0	0	0	0	0	0	0	0	4
Celeribacter	Pseudomonadota	5	5	3	5	0	5	0	0	4	0	0	0	0	0	5	0	0	0	0	0	22	0	106	104	25	45	30	40	4	0	4	0	5	5	5	5	5	5	3	5	5	3	5	5	5	5	5	5
Cellulomonas	Actinomycetota	21	3	21	2	20	0	12	0	1	0	0	0	0	0	0	0	0	0	0	0	5	1	106	127	102	0	1	0	0	0	0	0	20	21	19	21	21	0	0	0	0	0	0	0	0	0	0	21
Cellulophaga	Bacteroidota	8	0	7	8	6	8	0	0	0	0	0	0	0	0	8	0	0	0	0	0	40	0	40	48	32	0	0	0	0	0	0	0	8	8	0	8	8	0	0	0	0	0	0	0	0	0	0	8
Cellulosilyticum	Bacillota	1	0	1	1	0	0	0	0	1	0	0	0	0	0	1	0	0	0	0	0	10	6	14	16	5	2	7	5	0	0	0	0	1	1	1	1	1	0	0	0	0	0	0	0	0	1	0	1
Cellulosimicrobium	Actinomycetota	4	0	4	4	3	0	3	0	0	0	0	0	0	0	0	0	0	0	0	0	7	0	20	24	20	0	0	0	0	0	0	0	4	4	4	4	4	0	0	0	0	0	0	0	0	0	0	4
Cellvibrio	Pseudomonadota	5	0	5	5	5	0	0	0	0	0	0	0	0	0	5	0	0	0	0	0	10	0	61	66	25	0	31	21	0	0	0	0	5	5	5	5	5	0	0	0	0	0	0	0	0	0	0	5
Centipeda	Bacillota	1	0	1	1	0	1	0	0	0	0	0	0	0	0	0	0	0	0	0	0	4	0	20	25	5	9	7	8	1	0	0	0	1	1	1	1	1	1	0	1	1	0	1	0	1	1	1	1
Cereibacter	Pseudomonadota	2	2	0	2	0	2	0	0	0	2	0	0	0	0	2	0	0	2	2	0	17	3	42	40	10	18	12	16	2	0	2	0	2	2	2	2	2	2	0	2	2	2	2	2	2	2	2	2
Cesiribacter	Bacteroidota	1	0	1	1	0	1	0	0	0	0	0	0	0	0	1	0	0	0	0	0	6	1	6	7	5	0	0	0	0	0	0	0	1	1	1	1	1	0	0	0	0	0	0	0	0	0	0	1
Cetobacterium	Fusobacteriota	4	0	4	4	0	0	0	4	3	0	1	0	3	0	0	0	0	0	0	0	17	4	75	99	20	36	28	32	0	0	0	0	4	4	4	4	4	4	0	4	4	0	4	0	4	4	0	4
Chamaesiphon	Cyanobacteriota	1	1	0	1	0	0	0	0	0	0	0	0	0	0	1	0	0	0	0	0	3	1	19	20	5	9	5	8	0	0	0	0	1	1	1	1	1	1	0	1	1	0	1	1	1	1	1	0
Chania	Pseudomonadota	1	0	1	1	1	0	0	0	0	0	0	0	0	0	1	0	0	0	0	0	2	0	6	7	5	0	0	0	0	0	0	0	1	1	1	1	1	0	0	0	0	0	0	0	0	0	0	1
Chelativorans	Pseudomonadota	2	2	2	2	2	2	0	0	0	1	0	0	0	0	2	0	0	1	0	0	8	0	16	16	10	2	2	0	0	0	0	0	2	2	2	2	2	0	0	0	0	0	0	0	0	0	2	2
Chelatococcus	Pseudomonadota	3	3	2	3	0	3	0	0	3	0	0	0	0	0	3	0	0	0	0	0	12	0	66	60	15	27	18	24	0	0	3	0	3	3	3	3	3	3	3	3	3	3	3	3	3	3	3	3
Chelonobacter	Pseudomonadota	1	0	1	0	1	0	0	0	0	0	0	0	0	0	0	0	0	0	0	0	0	0	5	6	5	0	0	0	0	0	0	0	1	1	1	1	1	0	0	0	0	0	0	0	0	0	0	1
Chishuiella	Bacteroidota	1	0	0	1	1	1	0	0	0	0	0	0	0	0	1	0	0	0	0	0	4	0	6	6	5	0	0	0	0	0	0	0	1	1	1	1	1	0	0	0	0	0	0	0	0	0	0	0
Chitinasiproducens	Pseudomonadota	1	0	1	1	1	0	1	0	0	0	0	0	0	0	1	0	0	0	0	0	2	0	22	22	5	9	7	8	0	0	0	0	1	1	1	1	1	1	1	1	1	0	1	1	1	1	1	0
Chitinibacter	Pseudomonadota	2	2	2	2	2	0	0	0	0	0	0	0	0	0	2	0	0	0	0	0	6	2	29	30	10	3	14	10	0	0	0	0	2	2	2	2	2	0	0	0	0	0	0	0	0	2	1	2
Chitinilyticum	Pseudomonadota	2	2	2	2	2	0	0	0	0	0	0	0	0	0	2	0	0	0	0	0	7	0	26	28	10	0	14	10	0	0	0	0	2	2	2	2	2	0	0	0	0	0	0	0	0	0	0	2
Chitinimonas	Pseudomonadota	2	0	2	2	2	0	2	0	1	0	0	0	0	0	2	0	0	0	0	0	8	0	20	22	10	2	8	6	0	0	0	0	2	2	2	2	2	0	0	0	0	0	0	0	0	0	0	0
Chitiniphilus	Pseudomonadota	1	1	1	1	1	0	0	0	0	0	0	0	0	0	1	0	0	0	0	0	3	1	11	12	5	0	5	3	0	0	0	0	1	1	1	1	1	0	0	0	0	0	0	0	0	0	0	1
Chitinispirillum	Fibrobacterota	1	1	1	1	0	0	0	0	0	0	0	0	0	0	0	0	0	0	0	0	7	5	13	13	5	1	6	5	0	0	0	0	1	1	1	1	1	0	0	0	0	0	0	0	0	0	1	1
Chitinivibrio	Fibrobacterota	1	0	1	1	1	0	0	0	0	0	0	0	0	0	1	0	0	0	0	0	2	0	5	5	3	1	0	0	0	0	0	0	1	0	0	1	1	0	0	0	0	0	0	0	0	0	1	1
Chitinophaga	Bacteroidota	17	10	17	17	17	17	1	5	11	0	0	0	0	0	17	0	0	0	0	0	81	5	242	258	85	37	103	77	0	0	2	0	17	17	17	17	17	7	0	0	0	0	7	7	0	8	8	17
Chlamydia	Chlamydiota	13	1	13	0	3	0	0	0	1	0	0	0	0	0	1	0	0	0	0	0	0	0	53	53	52	0	0	0	0	0	0	0	13	13	13	13	0	0	0	0	0	0	0	0	0	0	0	0
Chlorobaculum	Chlorobiota	2	2	0	2	0	2	0	0	0	0	0	0	0	0	2	0	0	0	2	0	16	10	31	34	10	8	12	12	1	0	2	0	2	2	2	2	2	2	0	0	0	0	0	2	0	2	1	2
Chlorobium	Chlorobiota	4	3	3	4	1	4	0	0	0	0	0	0	0	0	4	0	0	0	4	0	32	20	54	58	20	7	24	21	1	0	3	0	4	4	4	4	4	1	0	0	0	0	0	1	0	4	1	4
Chloroflexus	Chloroflexota	4	4	0	4	0	4	0	0	0	0	0	0	0	0	0	0	0	0	4	0	31	5	80	87	20	32	28	32	0	0	0	0	4	4	4	4	4	4	0	4	4	0	0	4	4	4	4	3
Chlorogloeopsis	Cyanobacteriota	1	1	0	1	0	0	1	0	0	0	0	0	0	0	1	0	0	0	0	0	5	3	19	21	5	9	5	8	0	0	0	0	1	1	1	1	1	1	0	1	1	0	1	1	1	1	1	0
Chloroherpeton	Chlorobiota	1	0	1	1	0	1	0	0	0	0	0	0	0	0	1	0	0	0	1	0	8	4	18	18	5	5	7	6	1	0	1	0	1	1	1	1	1	1	0	0	0	0	1	1	0	1	1	0
Christensenella	Bacillota	1	1	1	1	1	0	0	0	0	0	0	0	0	0	0	0	0	0	0	0	4	2	20	22	5	8	7	8	0	0	0	0	1	1	1	1	1	1	0	1	1	0	1	1	1	1	0	1
Christiangramia	Bacteroidota	6	6	6	6	0	6	0	0	0	0	0	0	0	0	6	0	0	0	0	0	30	0	36	42	30	0	0	0	0	0	0	0	6	6	6	6	6	0	0	0	0	0	0	0	0	0	0	6
Chromobacterium	Pseudomonadota	8	8	8	8	8	0	8	0	5	0	0	0	0	0	8	0	0	0	0	0	22	6	128	140	40	32	52	48	0	0	8	0	8	8	8	8	8	4	0	4	4	0	0	4	4	4	4	8
Chromohalobacter	Pseudomonadota	3	0	3	3	3	0	3	0	0	3	0	0	0	0	3	0	0	0	0	0	6	0	18	24	15	3	0	0	0	0	0	0	3	3	3	3	3	0	0	0	0	0	0	0	0	0	0	3
Chroococcidiopsis	Cyanobacteriota	1	1	0	1	0	0	0	0	0	0	0	0	0	0	1	0	0	0	0	0	4	2	19	21	5	9	5	8	0	0	0	0	1	1	1	1	1	1	0	1	1	0	1	1	1	1	1	0
Chryseobacterium	Bacteroidota	73	4	2	73	50	73	10	0	0	0	0	0	0	0	73	0	0	0	0	0	292	0	526	559	331	12	109	42	0	0	1	0	73	73	73	73	39	1	1	1	1	1	1	1	1	1	4	38
Chryseolinea	Bacteroidota	1	0	1	1	1	1	0	0	0	0	0	0	0	0	1	0	0	0	0	0	8	3	6	7	5	0	0	0	0	0	0	0	1	1	1	1	1	0	0	0	0	0	0	0	0	0	0	1
Chrysiogenes	Chrysiogenota	1	1	1	1	0	1	0	0	0	0	0	0	0	0	0	0	0	0	0	1	10	5	9	11	4	1	4	3	0	0	0	0	1	1	1	0	1	0	0	0	0	0	0	0	0	0	0	1
Chthoniobacter	Verrucomicrobiota	1	1	1	1	1	1	1	0	1	0	0	0	0	0	1	0	0	0	0	0	7	3	7	7	5	1	0	0	0	0	0	0	1	1	1	1	1	0	0	0	0	0	0	0	0	0	1	0
Chthonomonas	Armatimonadota	1	1	0	1	0	0	1	0	0	0	0	0	0	0	1	0	0	0	0	0	5	1	11	13	5	1	5	3	0	0	0	0	1	1	1	1	1	0	0	0	0	0	0	0	0	0	0	1
Ciceribacter	Pseudomonadota	1	1	0	1	0	1	0	0	0	1	0	0	0	0	1	0	0	1	0	0	5	0	20	22	5	9	6	8	1	0	1	0	1	1	1	1	1	1	0	1	1	0	1	1	1	1	1	1
Citreicella	Pseudomonadota	2	2	1	2	0	2	0	0	2	0	0	0	0	0	2	0	0	1	0	0	8	0	46	42	10	18	14	16	2	0	1	0	2	2	2	2	2	2	2	2	2	2	2	2	2	2	2	2
Citreimonas	Pseudomonadota	1	1	0	1	1	1	0	0	0	1	0	0	0	0	1	0	0	1	0	0	4	0	23	21	5	9	7	8	0	0	0	0	1	1	1	1	1	1	1	1	1	1	1	1	1	1	1	1
Citricoccus	Actinomycetota	1	0	1	0	0	0	1	0	0	0	0	0	0	0	0	0	0	0	0	0	0	0	5	5	5	0	0	0	0	0	0	0	1	1	1	1	1	0	0	0	0	0	0	0	0	0	0	0
Citrifermentans	Thermodesulfobacteriota	2	2	0	2	0	2	0	0	0	0	0	0	0	0	0	0	0	0	1	2	34	24	36	40	10	12	14	16	0	0	0	0	2	2	2	2	2	2	0	0	2	0	0	2	2	2	0	2
Citrobacter	Pseudomonadota	32	0	32	32	32	27	32	31	32	0	32	1	0	0	32	0	0	0	0	0	128	6	617	799	160	288	223	255	0	0	0	0	32	32	32	32	32	32	0	32	32	0	32	0	32	32	10	32
Citromicrobium	Pseudomonadota	9	0	9	9	1	9	0	0	0	0	0	0	0	0	9	0	0	0	8	0	50	8	127	127	45	17	56	40	0	0	0	0	9	9	9	9	9	0	0	0	0	0	0	0	0	8	9	9
Clavibacter	Actinomycetota	1	0	1	0	1	0	1	0	0	0	0	0	0	0	0	0	0	0	0	0	0	0	4	4	4	0	0	0	0	0	0	0	1	1	1	1	0	0	0	0	0	0	0	0	0	0	0	0
Cloacibacillus	Synergistota	1	1	1	1	0	1	0	0	1	0	0	0	0	0	0	0	0	1	0	0	12	1	19	22	5	9	6	8	0	0	0	0	1	1	1	1	1	1	0	1	1	0	1	1	1	1	0	1
Cloacibacterium	Bacteroidota	1	1	0	1	0	1	0	0	0	0	0	0	0	0	1	0	0	0	0	0	4	0	5	5	4	0	0	0	0	0	0	0	1	1	1	1	0	0	0	0	0	0	0	0	0	0	0	0
Clostridiisalibacter	Bacillota	1	1	1	0	0	1	0	0	1	0	1	0	1	1	1	0	0	0	0	0	4	1	19	25	5	9	7	8	0	1	0	0	1	1	1	1	1	1	0	1	1	0	1	0	1	1	0	1
Clostridioides	Bacillota	3	3	3	3	0	0	0	1	3	0	0	0	1	2	3	0	2	1	0	0	21	3	50	68	11	24	21	21	0	0	0	0	0	2	3	3	3	0	0	3	3	0	3	0	3	3	0	3
Clostridium	Bacillota	90	52	90	80	13	3	0	31	35	0	16	30	21	18	55	3	10	24	0	1	585	156	1497	1854	394	633	570	615	5	14	0	0	74	78	81	80	81	69	0	70	69	0	66	27	71	72	6	79
Cnuella	Bacteroidota	1	1	1	1	0	1	0	0	0	0	0	0	0	0	1	0	0	0	0	0	5	0	11	12	5	0	5	3	0	0	0	0	1	1	1	1	1	0	0	0	0	0	0	0	0	0	0	1
Cobetia	Pseudomonadota	3	0	3	3	3	0	3	0	3	0	0	0	0	0	3	0	0	0	0	0	6	0	21	24	15	3	0	0	0	0	0	0	3	3	3	3	3	0	0	0	0	0	0	0	0	0	3	3
Cognatishimia	Pseudomonadota	2	2	1	2	1	2	0	0	0	1	0	0	0	0	2	0	0	2	0	0	8	0	44	40	10	18	12	16	0	0	2	0	2	2	2	2	2	2	2	2	2	2	2	2	2	2	2	2
Cognatiyoonia	Pseudomonadota	2	2	0	2	2	2	0	0	0	2	0	0	0	0	2	1	0	2	0	0	10	0	39	43	9	18	12	16	0	0	2	0	2	2	2	1	2	2	0	2	2	0	2	2	2	2	2	2
Cohaesibacter	Pseudomonadota	2	2	0	2	0	2	0	0	2	0	0	1	0	0	2	0	0	0	0	0	8	0	40	42	10	18	12	16	1	0	0	0	2	2	2	2	2	2	0	2	2	0	2	2	2	2	2	0
Cohnella	Bacillota	6	5	6	6	5	1	1	0	1	0	0	0	0	0	6	0	0	0	0	0	21	6	60	66	30	0	24	20	1	0	0	0	6	6	6	6	6	0	0	0	0	0	0	0	0	0	0	6
Coleofasciculus	Cyanobacteriota	1	1	0	1	0	0	1	0	0	0	0	0	0	0	1	0	0	0	0	0	4	2	19	21	5	9	5	8	0	0	0	0	1	1	1	1	1	1	0	1	1	0	1	1	1	1	1	0
Collimonas	Pseudomonadota	7	1	7	7	7	0	7	0	5	0	0	0	0	0	7	0	0	0	0	0	21	7	49	56	35	7	7	7	0	0	0	0	7	7	7	7	7	0	0	0	0	0	0	0	0	0	0	0
Collinsella	Actinomycetota	7	2	7	6	0	0	0	0	1	0	0	2	0	0	0	0	0	0	0	0	12	0	47	53	0	27	21	24	0	0	0	0	0	0	0	0	0	3	0	3	3	0	3	3	3	3	0	0
Colwellia	Pseudomonadota	4	1	4	4	4	1	4	0	1	0	0	0	0	0	4	0	0	0	0	0	12	3	49	51	20	2	23	17	0	0	1	0	4	4	4	4	4	0	0	0	0	0	0	0	0	0	2	4
Comamonas	Pseudomonadota	9	6	9	9	9	8	9	0	1	0	0	0	0	0	9	0	0	0	0	0	27	0	159	151	45	48	52	53	0	0	7	0	9	9	9	9	9	5	5	5	5	5	5	4	5	6	8	1
Commensalibacter	Pseudomonadota	1	0	1	1	0	0	0	0	1	0	0	1	0	0	1	0	0	0	0	0	2	0	22	21	5	8	7	8	0	0	1	0	1	1	1	1	1	1	1	1	1	0	1	1	1	1	1	1
Companilactobacillus	Bacillota	12	10	12	0	8	0	0	0	0	0	2	0	0	0	0	0	0	0	0	0	0	0	46	58	10	18	14	16	0	2	0	0	2	2	2	2	2	2	0	2	2	0	2	0	2	2	0	2
Conchiformibius	Pseudomonadota	2	0	2	0	2	0	2	0	0	0	0	0	0	0	0	0	0	0	0	0	0	0	10	10	10	0	0	0	0	0	0	0	2	2	2	2	2	0	0	0	0	0	0	0	0	0	0	0
Conexibacter	Actinomycetota	1	1	0	1	1	1	0	0	0	0	0	0	1	0	0	0	0	0	0	0	10	1	22	21	5	9	7	8	1	0	0	0	1	1	1	1	1	1	0	1	1	1	1	1	1	1	1	1
Congregibacter	Pseudomonadota	1	1	1	1	0	1	0	0	0	0	0	0	0	0	1	0	0	0	1	0	4	1	6	7	5	0	0	0	0	0	0	0	1	1	1	1	1	0	0	0	0	0	0	0	0	0	0	1
Consotaella	Pseudomonadota	1	1	0	1	0	1	0	0	1	0	0	0	0	0	1	0	0	0	0	0	3	0	20	22	5	9	6	8	0	0	0	0	1	1	1	1	1	1	0	1	1	0	1	1	1	1	1	1
Coprobacillus	Bacillota	6	0	6	6	6	0	0	0	0	0	0	0	0	0	0	0	0	0	0	0	24	5	22	23	15	0	4	0	0	0	0	0	3	3	3	3	3	0	0	0	0	0	0	0	0	0	0	1
Coprobacter	Bacteroidota	2	2	2	2	0	2	0	0	0	0	0	0	0	0	2	0	0	0	0	0	8	2	4	4	2	0	0	0	0	0	0	0	0	0	0	2	0	0	0	0	0	0	0	0	0	0	0	0
Coprococcus	Bacillota	5	0	5	5	1	0	0	0	1	0	0	0	0	0	0	0	0	2	0	0	18	4	68	78	15	30	28	31	0	0	0	0	2	2	3	4	4	3	0	3	4	0	1	5	4	3	0	4
Coprothermobacter	Coprothermobacterota	2	2	2	2	0	2	0	0	0	0	0	0	0	0	0	0	0	0	0	0	6	0	5	5	0	0	3	1	0	0	0	0	0	0	0	0	0	0	0	0	0	0	0	0	0	0	0	0
Coraliomargarita	Verrucomicrobiota	1	1	1	1	0	1	0	0	0	0	0	0	0	0	1	0	0	0	0	0	6	1	8	8	5	1	1	1	0	0	0	0	1	1	1	1	1	0	0	0	0	0	0	0	0	1	0	0
Corallococcus	Myxococcota	1	1	1	1	0	1	0	0	1	0	0	0	1	0	1	0	0	0	0	0	11	0	5	5	4	0	0	0	0	0	0	0	1	1	1	1	0	0	0	0	0	0	0	0	0	0	0	0
Coriobacterium	Actinomycetota	1	0	1	1	0	0	0	0	0	0	0	0	0	0	0	0	0	0	0	0	0	0	0	0	0	0	0	0	0	0	0	0	0	0	0	0	0	0	0	0	0	0	0	0	0	0	0	0
Corynebacterium	Actinomycetota	105	0	105	28	93	27	67	0	3	0	0	0	0	0	0	0	0	0	0	0	84	0	1057	909	515	218	233	198	0	0	11	0	100	104	103	104	104	23	63	23	23	23	29	28	23	23	23	11
Coxiella	Pseudomonadota	4	2	3	1	1	0	1	0	0	0	0	0	0	0	1	0	0	0	0	0	5	3	5	5	5	0	0	0	0	0	0	0	1	1	1	1	1	0	0	0	0	0	0	0	0	0	0	0
Criblamydia	Chlamydiota	1	1	1	0	0	0	1	0	0	0	0	0	0	0	1	0	0	0	0	0	0	0	4	4	3	0	0	0	0	0	0	0	1	1	1	0	0	0	0	0	0	0	0	0	0	0	0	0
Cribrihabitans	Pseudomonadota	1	1	0	1	1	1	0	0	0	1	0	0	0	0	1	1	0	1	0	0	4	0	22	20	5	9	6	8	0	0	1	0	1	1	1	1	1	1	1	1	1	1	1	1	1	1	1	1
Crinalium	Cyanobacteriota	1	1	0	1	0	0	0	0	0	0	0	0	0	0	1	0	0	0	0	0	5	3	19	21	5	9	5	8	0	0	0	0	1	1	1	1	1	1	0	1	1	0	1	1	1	1	1	0
Croceibacter	Bacteroidota	1	0	1	0	0	1	0	0	0	0	0	0	0	0	1	0	0	0	0	0	3	0	5	5	4	0	0	0	0	0	0	0	1	1	1	1	0	0	0	0	0	0	0	0	0	0	0	0
Croceibacterium	Pseudomonadota	2	0	1	1	2	1	1	0	0	0	0	0	0	0	1	0	0	0	0	0	3	0	14	14	10	2	0	0	0	0	0	0	2	2	2	2	2	0	0	0	0	0	0	0	0	0	2	2
Croceicoccus	Pseudomonadota	1	0	0	1	0	1	0	0	0	0	0	0	0	0	1	0	0	0	0	0	4	0	13	13	4	1	7	5	0	0	0	0	1	1	0	1	1	0	0	0	0	0	0	0	0	0	1	1
Croceitalea	Bacteroidota	1	0	1	1	0	1	0	0	0	0	0	0	0	0	1	0	0	0	0	0	5	0	6	7	5	0	0	0	0	0	0	0	1	1	1	1	1	0	0	0	0	0	0	0	0	0	0	1
Crocinitomix	Bacteroidota	1	0	1	1	0	1	0	0	0	0	0	0	0	0	1	0	0	0	0	0	5	1	5	5	4	0	0	0	0	0	0	0	1	1	1	1	0	0	0	0	0	0	0	0	0	0	0	0
Crocosphaera	Cyanobacteriota	4	0	4	4	3	0	2	0	0	0	0	0	0	0	4	0	0	0	1	0	14	6	76	84	20	36	20	32	0	0	0	0	4	4	4	4	4	4	0	4	4	0	4	4	4	4	4	0
Cronobacter	Pseudomonadota	7	0	7	7	7	0	0	0	3	0	0	0	0	0	7	0	0	0	0	0	14	0	48	54	34	1	6	3	0	0	0	0	7	7	6	7	7	0	0	0	0	0	0	0	0	0	1	7
Cruoricaptor	Bacteroidota	1	0	0	1	0	0	0	0	0	0	0	0	0	0	1	0	0	0	0	0	2	0	5	5	4	0	0	0	0	0	0	0	1	1	1	1	0	0	0	0	0	0	0	0	0	0	0	0
Cryobacterium	Actinomycetota	6	0	5	5	6	0	6	0	0	0	0	0	0	0	0	0	0	0	0	0	10	0	31	32	30	0	0	0	0	0	0	0	6	6	6	6	6	0	0	0	0	0	0	0	0	0	0	1
Cryocola	Actinomycetota	1	0	1	0	1	0	1	0	0	0	0	0	0	0	0	0	0	0	0	0	0	0	4	4	4	0	0	0	0	0	0	0	1	1	1	1	0	0	0	0	0	0	0	0	0	0	0	0
Cryptobacterium	Actinomycetota	1	0	1	1	0	0	0	0	0	0	0	0	0	0	0	0	0	0	0	0	1	1	5	6	5	0	0	0	0	0	0	0	1	1	1	1	1	0	0	0	0	0	0	0	0	0	0	1
Cryptosporangium	Actinomycetota	2	2	1	2	2	2	0	0	1	0	2	0	0	0	0	0	0	0	0	0	19	2	42	42	10	17	12	16	0	0	0	0	2	2	2	2	2	2	2	2	2	1	2	2	2	1	2	2
Cucumibacter	Pseudomonadota	1	1	0	1	0	1	0	0	0	0	0	0	0	0	1	0	0	0	0	0	3	0	20	22	5	9	6	8	0	0	0	0	1	1	1	1	1	1	0	1	1	0	1	1	1	1	1	1
Cupidesulfovibrio	Thermodesulfobacteriota	1	1	1	1	1	0	0	0	1	0	0	0	0	0	0	0	0	0	0	0	2	0	19	21	5	8	6	8	0	0	0	0	1	1	1	1	1	1	0	1	1	0	0	1	1	1	1	1
Cupriavidus	Pseudomonadota	22	22	22	22	22	22	22	0	21	0	0	0	0	0	22	0	0	0	0	0	78	0	317	322	109	36	154	110	0	0	11	0	22	22	22	21	22	0	0	0	0	0	0	1	0	13	18	0
Curtobacterium	Actinomycetota	14	0	14	1	14	0	2	0	0	0	0	0	0	0	0	0	0	0	0	0	0	0	56	58	56	0	0	0	0	0	0	0	14	12	14	11	5	0	0	0	0	0	0	0	0	0	0	2
Curvibacter	Pseudomonadota	4	4	4	3	3	4	2	0	2	0	0	0	0	0	4	0	0	0	0	0	17	1	47	53	15	18	16	18	0	0	2	0	3	3	3	3	3	2	0	2	2	0	0	2	2	3	0	1
Cutibacterium	Actinomycetota	4	4	4	2	1	4	0	0	0	0	0	0	0	4	0	0	0	0	0	0	11	0	70	58	20	31	15	26	0	1	0	0	4	4	4	4	4	4	0	0	4	4	4	4	4	3	4	0
Cyanobacterium	Cyanobacteriota	2	0	2	2	0	0	0	0	0	0	0	0	0	0	2	0	0	0	0	0	8	4	38	42	10	18	10	16	0	0	0	0	2	2	2	2	2	2	0	2	2	0	2	2	2	2	2	0
Cyanobium	Cyanobacteriota	3	3	0	3	0	0	0	0	0	0	0	0	0	0	3	0	0	0	0	0	11	5	55	61	15	25	15	22	0	0	0	0	3	3	3	3	3	3	0	3	2	0	3	3	2	3	3	0
Cyanothece	Cyanobacteriota	1	1	0	1	0	0	0	0	0	0	0	0	0	0	1	0	0	0	1	0	8	6	19	21	5	9	5	8	0	0	0	0	1	1	1	1	1	1	0	1	1	0	1	1	1	1	1	0
Cyclobacterium	Bacteroidota	5	0	5	5	4	0	0	0	0	0	0	0	0	0	5	0	0	0	0	0	16	0	32	35	25	2	0	0	0	0	0	0	5	5	5	5	5	0	0	0	0	0	0	0	0	0	2	5
Cycloclasticus	Pseudomonadota	6	6	6	6	6	6	5	0	0	0	0	0	0	0	6	0	0	0	0	0	18	0	36	42	30	0	0	0	0	0	0	0	6	6	6	6	6	0	0	0	0	0	0	0	0	0	0	6
Cylindrospermopsis	Cyanobacteriota	1	1	0	1	0	0	0	0	0	0	0	0	0	0	1	0	0	0	1	0	4	2	19	20	5	9	5	8	0	0	0	0	1	1	1	1	1	1	0	1	1	0	1	1	1	1	1	0
Cylindrospermum	Cyanobacteriota	1	1	0	1	0	0	0	0	0	0	0	0	0	0	1	0	0	0	0	0	5	3	19	20	5	9	5	8	0	0	0	0	1	1	1	1	1	1	0	1	1	0	1	1	1	1	1	0
Cystobacter	Myxococcota	1	1	1	1	0	1	0	1	1	0	0	0	0	0	1	0	0	0	0	0	12	2	19	21	5	7	7	8	1	0	1	0	1	1	1	1	1	1	0	1	1	0	0	1	1	1	0	1
Cytobacillus	Bacillota	2	2	2	2	2	2	0	0	0	0	0	0	0	0	2	0	0	0	0	0	14	2	25	25	9	2	12	10	2	2	0	0	2	2	2	2	1	0	0	0	0	0	0	0	0	1	1	1
Cytophaga	Bacteroidota	2	0	2	2	2	0	0	0	2	0	0	0	0	0	2	0	0	0	0	0	7	0	12	14	10	0	0	0	0	0	0	0	2	2	2	2	2	0	0	0	0	0	0	0	0	0	0	2
Dactylococcopsis	Cyanobacteriota	1	1	0	1	0	0	0	0	0	0	0	0	0	0	1	0	0	0	0	0	3	1	19	21	5	9	5	8	0	0	0	0	1	1	1	1	1	1	0	1	1	0	1	1	1	1	1	0
Daejeonella	Bacteroidota	3	3	3	3	0	3	0	0	0	0	0	0	0	0	3	0	0	0	0	0	12	0	15	16	12	0	0	0	0	0	0	0	3	3	0	3	3	0	0	0	0	0	0	0	0	0	0	1
Dakarella	Pseudomonadota	1	0	1	0	0	0	0	0	0	0	0	0	0	0	0	0	0	0	0	0	0	0	4	4	4	0	0	0	0	0	0	0	1	1	1	1	0	0	0	0	0	0	0	0	0	0	0	0
Dasania	Pseudomonadota	1	0	1	1	0	1	0	0	0	0	0	0	0	0	1	0	0	0	0	0	3	0	15	15	5	2	7	5	0	0	1	0	1	1	1	1	1	0	0	0	0	0	0	0	0	1	1	1
Dechloromonas	Pseudomonadota	2	2	1	2	0	2	0	0	0	0	0	0	0	0	2	0	0	0	0	0	17	4	38	44	10	16	14	16	0	0	2	0	2	2	2	2	2	2	0	2	2	0	0	2	2	2	0	2
Deefgea	Pseudomonadota	1	0	1	1	1	0	0	0	0	0	0	0	0	0	1	0	0	0	0	0	3	1	14	15	5	1	7	5	0	0	1	0	1	1	1	1	1	0	0	0	0	0	0	0	0	1	0	1
Deferribacter	Deferribacterota	1	1	0	1	0	1	0	0	0	0	0	0	0	0	0	0	0	0	0	0	4	1	18	23	5	8	6	8	0	0	0	0	1	1	1	1	1	1	0	1	1	0	1	0	1	1	0	1
Deferrisoma	Thermodesulfobacteriota	1	1	1	1	0	1	0	0	0	0	0	0	0	0	0	1	1	1	0	1	12	5	20	22	5	8	7	8	1	0	0	0	1	1	1	1	1	1	0	1	1	0	0	1	1	1	1	1
Defluviimonas	Pseudomonadota	2	2	0	2	1	2	0	0	0	0	1	0	0	0	2	0	0	2	1	0	9	1	46	41	10	18	14	16	0	0	2	0	2	2	2	2	2	2	2	2	2	2	2	2	2	2	2	1
Defluviitoga	Thermotogota	1	1	1	1	0	1	0	0	0	0	0	0	0	1	0	0	0	0	0	0	6	1	0	0	0	0	0	0	0	0	0	0	0	0	0	0	0	0	0	0	0	0	0	0	0	0	0	0
Dehalobacter	Bacillota	4	4	4	4	1	0	0	0	0	0	0	0	0	0	0	4	4	0	0	4	106	8	81	88	20	33	28	32	4	0	0	0	4	4	4	4	4	4	0	4	4	0	4	4	4	4	1	4
Dehalococcoides	Chloroflexota	2	2	0	0	0	0	0	0	0	0	0	0	0	0	0	2	0	0	0	0	3	3	18	19	0	2	14	10	2	0	0	0	0	0	0	0	0	0	0	0	0	0	0	0	0	2	0	0
Deinococcus	Deinococcota	24	13	13	24	0	24	0	0	4	0	0	0	0	0	23	0	0	0	0	0	119	2	340	385	117	85	135	114	1	0	2	0	23	24	24	23	23	8	0	8	8	0	0	8	8	14	10	16
Delftia	Pseudomonadota	6	3	6	6	6	6	6	0	0	0	0	0	0	0	6	0	0	0	0	0	24	0	137	125	29	54	42	48	0	0	6	0	5	6	6	6	6	6	6	6	6	6	6	6	6	6	6	0
Dellaglioa	Bacillota	1	0	1	0	0	0	0	0	0	0	0	0	0	0	0	0	0	0	0	0	0	0	0	0	0	0	0	0	0	0	0	0	0	0	0	0	0	0	0	0	0	0	0	0	0	0	0	0
Demequina	Actinomycetota	22	1	22	0	22	0	13	0	0	0	0	0	0	0	0	0	0	0	0	0	0	0	111	133	110	0	0	0	0	0	0	0	22	22	22	22	22	0	0	0	0	0	0	0	0	0	0	22
Demetria	Actinomycetota	1	1	1	1	1	1	1	0	0	0	0	0	0	0	0	0	0	0	0	0	3	0	9	10	5	0	3	2	0	0	0	0	1	1	1	1	1	0	0	0	0	0	0	0	0	0	0	1
Dendrosporobacter	Bacillota	1	1	1	1	1	1	0	1	1	0	1	0	0	0	0	0	0	1	0	0	11	3	20	25	5	9	7	8	1	1	0	1	1	1	1	1	1	1	0	1	1	0	1	1	1	1	0	1
Denitrificimonas	Pseudomonadota	1	1	1	1	1	0	1	0	0	0	0	0	0	0	1	0	0	0	0	0	2	0	14	15	5	1	7	5	0	0	1	0	1	1	1	1	1	0	0	0	0	0	0	0	0	1	0	1
Denitrobacterium	Actinomycetota	1	0	1	1	0	0	0	0	0	0	0	0	0	0	0	0	0	0	0	0	1	1	5	6	5	0	0	0	0	0	0	0	1	1	1	1	1	0	0	0	0	0	0	0	0	0	0	1
Denitrovibrio	Deferribacterota	1	1	1	1	1	1	0	0	0	0	0	0	0	0	0	0	0	0	0	0	4	1	17	22	5	8	6	8	0	0	0	0	1	1	1	1	1	1	0	1	1	0	1	0	1	1	0	1
Dermabacter	Actinomycetota	2	0	2	0	2	0	0	0	0	0	0	0	0	0	0	0	0	0	0	0	0	0	8	8	8	0	0	0	0	0	0	0	2	2	2	2	0	0	0	0	0	0	0	0	0	0	0	0
Dermacoccus	Actinomycetota	3	3	0	3	0	3	0	0	1	0	0	0	0	0	0	0	0	0	0	0	15	0	64	51	15	26	17	24	0	0	0	0	3	3	3	3	3	3	3	3	3	3	3	3	3	2	3	2
Dermatophilus	Actinomycetota	1	1	1	1	0	1	0	0	0	0	0	0	0	0	0	0	0	0	0	0	3	0	21	16	5	8	6	8	0	0	0	0	1	1	1	1	1	1	1	1	1	1	0	1	1	1	1	0
Derxia	Pseudomonadota	1	1	1	1	1	1	1	0	1	0	0	0	0	0	1	0	0	0	0	0	5	0	14	15	5	2	7	5	0	0	0	0	1	1	1	1	1	0	0	0	0	0	0	0	0	1	0	0
Desemzia	Bacillota	1	1	1	0	0	0	0	0	0	0	0	0	0	0	1	0	0	0	0	0	0	0	2	2	1	0	0	0	0	0	0	0	1	0	0	0	0	0	0	0	0	0	0	0	0	0	0	0
Desmospora	Bacillota	1	1	1	1	0	1	0	0	0	0	0	0	1	0	1	0	0	0	0	0	5	0	14	16	5	2	7	5	1	0	0	0	1	1	1	1	1	0	0	0	0	0	0	0	0	1	0	1
Desulfacinum	Thermodesulfobacteriota	2	2	0	2	0	2	0	0	1	0	0	0	0	0	0	0	2	2	0	2	28	7	37	42	10	16	12	16	0	0	0	0	2	2	2	2	2	2	0	2	2	0	0	2	2	2	1	2
Desulfallas	Bacillota	1	0	1	1	0	1	0	0	0	0	0	0	0	0	0	0	1	0	0	0	6	0	19	24	5	8	7	8	0	0	0	0	1	1	1	1	1	1	0	1	1	0	1	0	1	1	0	1
Desulfarculus	Thermodesulfobacteriota	1	1	1	1	0	1	0	0	0	0	0	0	0	0	0	0	1	0	0	0	9	3	20	22	5	8	7	8	1	0	0	0	1	1	1	1	1	1	0	1	1	0	0	1	1	1	1	1
Desulfatibacillum	Thermodesulfobacteriota	2	2	2	2	0	2	0	0	0	0	2	0	0	0	0	0	2	2	0	0	90	41	38	42	10	16	12	16	2	0	0	0	2	2	2	2	2	2	0	2	2	0	0	2	2	2	2	2
Desulfatiglans	Thermodesulfobacteriota	1	1	1	0	0	1	0	0	0	0	0	0	0	0	1	0	1	0	0	0	7	4	12	13	5	1	5	3	0	0	0	0	1	1	1	1	1	0	0	0	0	0	0	0	0	1	0	1
Desulfatirhabdium	Thermodesulfobacteriota	1	0	1	0	0	1	0	0	0	0	0	0	0	0	0	0	1	0	0	0	19	11	20	22	5	8	7	8	0	0	0	0	1	1	1	1	1	1	0	1	1	0	0	1	1	1	1	1
Desulfatitalea	Thermodesulfobacteriota	1	1	1	0	0	1	0	0	0	0	0	0	0	0	0	0	1	0	0	0	15	11	18	21	5	8	6	8	0	0	0	0	1	1	1	1	1	1	0	1	1	0	0	1	1	1	0	1
Desulfitibacter	Bacillota	1	1	1	1	0	1	0	0	1	0	1	0	1	0	1	1	1	1	0	0	26	2	19	24	5	8	7	8	1	0	0	0	1	1	1	1	1	1	0	1	1	0	1	0	1	1	0	1
Desulfitobacterium	Bacillota	6	4	4	6	0	4	0	5	2	0	0	0	0	0	6	5	6	4	0	1	153	21	114	126	30	48	36	48	0	4	0	0	6	6	6	6	6	6	0	6	6	0	6	6	6	6	0	6
Desulfobacca	Thermodesulfobacteriota	1	1	0	0	0	1	0	0	0	0	0	0	0	0	0	0	1	0	0	0	5	4	20	22	5	8	7	8	1	0	0	0	1	1	1	1	1	1	0	1	1	0	0	1	1	1	1	1
Desulfobacter	Thermodesulfobacteriota	3	2	3	3	2	1	0	0	0	0	0	0	0	0	0	0	0	0	0	0	34	23	56	63	15	24	18	24	2	0	0	0	3	3	3	3	3	3	0	3	3	0	0	3	3	3	2	3
Desulfobacula	Thermodesulfobacteriota	3	0	3	3	0	3	0	0	0	0	0	0	0	0	0	2	3	3	0	2	55	25	57	63	15	24	18	24	3	0	0	0	3	3	3	3	3	3	0	3	3	0	0	3	3	3	3	3
Desulfobaculum	Thermodesulfobacteriota	1	1	1	1	1	0	0	0	0	0	0	0	0	0	0	0	0	0	0	0	4	0	19	21	5	8	6	8	0	0	0	0	1	1	1	1	1	1	0	1	1	0	0	1	1	1	1	1
Desulfobotulus	Thermodesulfobacteriota	2	0	2	2	2	1	0	0	0	0	0	0	0	0	0	0	0	0	0	0	11	4	15	18	10	4	0	0	0	0	0	0	2	2	2	2	2	0	0	0	0	0	0	0	0	2	1	2
Desulfobulbus	Thermodesulfobacteriota	1	1	0	1	0	1	0	0	0	0	0	0	0	0	0	0	0	0	0	1	7	1	20	22	5	8	7	8	1	0	0	0	1	1	1	1	1	1	0	1	1	0	0	1	1	1	1	1
Desulfocapsa	Thermodesulfobacteriota	1	1	0	1	0	1	0	0	0	0	0	0	0	0	0	0	1	0	0	0	14	8	18	21	5	8	6	7	0	0	0	0	1	1	1	1	1	1	0	1	1	0	0	1	1	1	0	1
Desulfocarbo	Thermodesulfobacteriota	1	1	1	0	0	1	0	0	0	0	0	0	0	0	0	1	1	0	0	1	9	6	20	22	5	8	7	8	0	0	0	0	1	1	1	1	1	1	0	1	1	0	0	1	1	1	1	1
Desulfocicer	Thermodesulfobacteriota	1	0	1	1	0	1	0	0	0	0	0	0	0	0	0	0	1	1	0	1	23	4	19	21	5	8	6	8	1	1	0	0	1	1	1	1	1	1	0	1	1	0	0	1	1	1	1	1
Desulfococcus	Thermodesulfobacteriota	1	1	1	1	0	1	0	0	0	0	0	0	0	0	0	0	1	1	0	1	12	4	18	21	5	8	6	8	0	0	1	0	1	1	1	1	1	1	0	1	1	0	0	1	1	1	0	1
Desulfocurvibacter	Thermodesulfobacteriota	1	1	1	1	0	0	0	0	0	0	0	0	0	0	0	0	0	0	0	1	9	6	17	19	5	8	5	7	0	0	0	0	1	1	1	1	1	1	0	1	1	0	0	1	1	1	1	1
Desulfocurvus	Thermodesulfobacteriota	1	1	1	1	0	0	0	0	1	0	0	0	0	0	0	0	0	0	0	1	3	1	16	19	5	8	5	7	0	0	0	0	1	1	1	1	1	1	0	1	1	0	0	1	1	1	0	1
Desulfofalx	Bacillota	1	0	1	1	0	0	0	1	0	0	0	0	0	0	0	0	0	0	0	0	3	0	10	11	5	2	2	2	0	0	0	0	1	1	1	1	1	0	0	1	0	0	0	0	0	1	0	1
Desulfofarcimen	Bacillota	1	0	1	1	0	1	0	0	0	0	0	0	0	0	0	0	1	1	0	0	8	3	19	25	5	9	7	8	1	0	0	0	1	1	1	1	1	1	0	1	1	0	1	0	1	1	0	1
Desulfofundulus	Bacillota	4	0	4	4	0	4	0	0	0	0	2	0	0	0	0	0	4	4	0	0	55	5	81	97	20	36	28	32	1	0	0	0	4	4	4	4	4	4	0	4	4	0	4	1	4	4	4	4
Desulfofustis	Thermodesulfobacteriota	1	1	0	1	0	1	0	0	0	0	0	0	0	0	0	0	1	1	0	1	15	7	18	21	5	8	6	7	1	0	0	0	1	1	1	1	1	1	0	1	1	0	0	1	1	1	0	1
Desulfogranum	Thermodesulfobacteriota	2	2	2	2	0	2	1	0	1	0	1	0	0	0	0	0	0	1	1	2	25	13	39	44	10	16	14	16	2	0	0	0	2	2	2	2	2	2	0	2	2	0	0	2	2	2	1	2
Desulfohalobium	Thermodesulfobacteriota	1	1	1	1	0	0	0	0	0	0	0	0	0	0	0	0	0	0	0	0	6	0	6	8	5	2	0	0	0	0	0	0	1	1	1	1	1	0	0	0	0	0	0	0	0	1	0	1
Desulfohalovibrio	Thermodesulfobacteriota	2	2	2	2	1	0	0	0	0	0	0	0	0	0	0	0	0	0	0	1	9	3	30	36	10	16	8	12	0	0	0	0	2	2	2	2	2	2	0	2	2	0	0	2	2	2	0	2
Desulfoluna	Thermodesulfobacteriota	1	1	1	1	0	1	0	0	1	0	0	0	1	0	0	1	1	1	0	1	23	3	19	21	5	8	6	8	1	0	0	0	1	1	1	1	1	1	0	1	1	0	0	1	1	1	1	1
Desulfomicrobium	Thermodesulfobacteriota	5	5	5	5	2	0	0	0	4	0	0	0	0	0	0	0	0	0	0	4	27	11	86	95	25	33	25	35	0	0	0	0	5	5	5	5	5	5	0	5	5	0	0	3	5	5	3	5
Desulfomonile	Thermodesulfobacteriota	1	1	1	1	0	1	0	0	0	0	0	0	0	0	0	1	1	1	0	1	39	13	20	22	5	9	6	7	1	0	0	0	1	1	1	1	1	1	0	1	1	0	1	1	1	1	1	1
Desulfonatronospira	Thermodesulfobacteriota	1	1	1	1	1	0	0	0	0	0	0	0	0	0	0	0	1	1	0	1	13	5	17	20	5	8	5	7	0	0	0	0	1	1	1	1	1	1	0	1	1	0	0	1	1	1	0	1
Desulfonatronovibrio	Thermodesulfobacteriota	2	2	2	2	2	0	0	0	0	0	0	0	0	0	0	0	0	0	0	1	11	3	37	45	10	17	11	15	0	0	0	0	2	2	2	2	2	2	0	2	2	0	2	1	2	2	1	2
Desulfonatronum	Thermodesulfobacteriota	5	3	5	5	3	0	0	0	0	0	0	0	0	0	0	0	0	0	0	5	43	18	85	100	25	40	25	35	0	0	0	0	5	5	5	5	5	5	0	5	5	0	0	5	5	5	0	5
Desulfonauticus	Thermodesulfobacteriota	2	1	2	2	1	0	0	0	0	0	0	0	0	0	0	0	0	0	0	0	8	4	33	43	10	15	10	14	0	0	0	0	2	2	2	2	2	2	0	2	2	0	1	0	2	2	0	2
Desulfopila	Thermodesulfobacteriota	1	1	0	0	1	1	0	0	1	0	0	0	0	0	0	0	1	0	0	0	4	1	18	21	5	8	6	7	0	0	1	0	1	1	1	1	1	1	0	1	1	0	0	1	1	1	0	1
Desulforamulus	Bacillota	5	0	5	5	3	1	0	5	2	0	0	1	0	0	0	0	0	0	0	0	20	1	96	125	25	45	35	40	1	0	0	0	5	5	5	5	5	5	0	5	5	0	5	1	5	5	0	5
Desulforapulum	Thermodesulfobacteriota	1	1	1	1	1	1	0	0	1	0	0	0	0	0	0	0	1	1	0	0	17	3	18	21	5	8	6	8	1	0	0	0	1	1	1	1	1	1	0	1	1	0	0	1	1	1	0	1
Desulforegula	Thermodesulfobacteriota	1	0	1	1	0	0	0	0	0	0	0	0	0	0	0	0	0	0	0	0	10	7	13	14	5	1	6	4	0	0	0	0	1	1	1	1	1	0	0	0	0	0	0	0	0	1	0	1
Desulforhopalus	Thermodesulfobacteriota	1	1	0	1	0	1	0	0	0	0	0	0	0	0	0	1	1	1	0	1	17	3	19	21	5	8	6	7	1	0	0	0	1	1	1	1	1	1	0	1	1	0	0	1	1	1	1	1
Desulfosarcina	Thermodesulfobacteriota	2	1	2	2	0	2	0	0	1	0	0	0	0	0	0	0	2	1	0	0	43	19	30	33	8	13	9	13	2	0	0	0	2	1	1	2	2	1	0	2	2	0	0	2	2	1	1	2
Desulfoscipio	Bacillota	2	0	2	2	0	2	0	0	1	0	0	0	0	0	0	0	2	1	0	0	29	3	41	49	10	17	14	16	1	0	0	0	2	2	2	2	2	2	0	2	2	0	2	2	2	2	1	2
Desulfospira	Thermodesulfobacteriota	1	1	1	1	0	1	0	0	1	0	0	0	0	0	0	0	1	1	0	1	29	6	19	21	5	8	6	8	1	1	0	0	1	1	1	1	1	1	0	1	1	0	0	1	1	1	1	1
Desulfosporosinus	Bacillota	10	10	7	10	0	9	1	10	8	0	1	0	2	1	10	1	10	8	0	2	424	27	190	210	50	80	60	80	0	10	0	0	10	10	10	10	10	10	0	10	10	0	10	10	10	10	0	10
Desulfosudis	Thermodesulfobacteriota	1	0	1	1	0	1	0	0	0	0	0	0	0	0	0	0	1	1	0	0	27	17	13	14	5	1	6	5	0	0	0	0	1	1	1	1	1	0	0	0	0	0	0	0	0	1	0	1
Desulfotalea	Thermodesulfobacteriota	1	1	1	1	0	0	0	0	0	0	0	0	0	0	0	0	0	0	0	0	4	2	19	22	5	8	7	8	0	0	0	0	1	1	1	1	1	1	0	1	1	0	0	1	1	1	0	1
Desulfotignum	Thermodesulfobacteriota	2	0	2	2	0	2	0	1	0	0	0	0	0	0	0	0	2	2	0	0	38	17	37	42	10	16	12	16	2	0	0	0	2	2	2	2	2	2	0	2	2	0	0	2	2	2	1	2
Desulfotomaculum	Bacillota	2	0	2	2	0	0	0	2	0	0	0	0	0	0	0	0	0	0	0	0	6	0	38	50	10	18	14	16	0	0	0	0	2	2	2	2	2	2	0	2	2	0	2	0	2	2	0	2
Desulfotruncus	Bacillota	2	0	2	2	0	2	0	0	1	0	0	1	0	0	0	0	2	2	0	0	39	1	41	49	10	17	14	16	1	1	0	0	2	2	2	2	2	2	0	2	2	0	2	2	2	2	1	2
Desulfovermiculus	Thermodesulfobacteriota	1	0	1	1	0	1	0	0	0	0	0	1	0	0	0	0	1	1	0	0	9	1	18	20	5	8	5	7	0	0	0	0	1	1	1	1	1	1	0	1	1	0	0	1	1	1	1	1
Desulfovibrio	Thermodesulfobacteriota	18	15	17	18	10	0	0	0	5	0	0	4	0	0	0	0	0	1	0	3	80	33	313	359	90	143	98	135	1	0	0	0	18	18	18	18	18	18	0	17	18	0	0	18	18	18	8	18
Desulfovirgula	Bacillota	1	0	1	0	0	1	0	0	0	0	0	0	0	0	0	0	1	0	0	0	9	2	21	25	5	9	7	8	0	0	0	0	1	1	1	1	1	1	0	1	1	0	1	1	1	1	1	1
Desulfurella	Campylobacterota	2	2	2	2	2	2	2	0	0	0	0	0	0	0	0	0	0	0	0	0	8	0	28	29	10	2	14	10	0	0	0	0	2	2	2	2	2	0	0	0	0	0	0	0	0	2	0	1
Desulfurispirillum	Chrysiogenota	1	1	1	1	1	1	0	0	0	0	0	0	0	0	0	0	0	0	0	0	5	0	19	24	5	8	7	8	0	0	0	0	1	1	1	1	1	1	0	1	1	0	1	0	1	1	0	1
Desulfurispora	Bacillota	1	0	1	1	0	1	0	0	1	0	0	0	0	0	0	0	1	1	0	0	10	0	21	24	5	9	7	8	1	0	0	0	1	1	1	1	1	1	0	1	1	0	1	1	1	1	1	1
Desulfurivibrio	Thermodesulfobacteriota	1	1	1	1	0	0	0	0	0	0	0	0	0	0	0	0	1	1	0	0	7	4	19	22	5	8	7	8	0	0	0	0	1	1	1	1	1	1	0	1	1	0	0	1	1	1	0	1
Desulfurobacterium	Aquificota	2	0	1	1	2	0	0	0	0	0	0	0	0	0	0	0	0	0	0	0	2	0	10	10	9	0	0	0	0	0	0	0	2	2	2	2	1	0	0	0	0	0	0	0	0	0	0	0
Desulfuromonas	Thermodesulfobacteriota	5	5	5	5	2	5	0	0	1	0	0	0	0	0	0	0	0	3	0	2	59	24	93	107	25	38	33	39	0	0	0	0	5	5	5	5	5	5	0	2	5	0	2	5	5	5	1	5
Desulfuromusa	Thermodesulfobacteriota	1	1	1	1	0	1	1	0	1	0	0	0	0	0	0	1	0	0	0	0	9	5	20	24	5	9	7	8	0	0	0	0	1	1	1	1	1	1	0	1	1	0	1	1	1	1	0	1
Dethiobacter	Bacillota	1	0	1	1	0	1	0	0	0	0	0	0	1	0	0	1	1	1	0	1	8	0	19	25	5	9	7	8	0	0	0	0	1	1	1	1	1	1	0	1	1	0	1	0	1	1	0	1
Dethiosulfatarculus	Thermodesulfobacteriota	1	1	1	1	0	1	1	0	0	0	0	0	0	0	0	1	1	1	0	1	13	2	19	21	4	8	7	8	1	0	0	0	1	1	0	1	1	1	0	1	1	0	0	1	1	1	1	1
Dethiosulfovibrio	Synergistota	2	0	2	0	0	2	0	0	0	0	1	0	0	2	0	0	0	2	0	0	9	0	32	40	6	16	12	16	0	0	0	0	0	2	0	2	2	2	0	2	2	0	0	2	2	2	0	0
Devosia	Pseudomonadota	23	16	15	23	21	15	8	0	0	10	0	0	0	0	16	0	0	0	0	0	61	0	411	393	115	151	113	138	0	0	2	0	23	23	23	23	23	16	13	16	16	12	16	16	16	16	23	23
Dialister	Bacillota	4	2	4	1	2	2	0	0	0	0	0	0	0	0	1	0	0	0	0	0	6	0	45	54	10	18	18	16	2	0	0	2	2	2	2	2	2	2	0	2	2	0	2	1	2	2	2	2
Diaphorobacter	Pseudomonadota	3	3	3	3	3	3	3	0	0	0	0	0	0	0	3	0	0	0	0	0	13	1	45	45	15	6	21	15	0	0	3	0	3	3	3	3	3	0	0	0	0	0	0	0	0	3	3	0
Dichelobacter	Pseudomonadota	1	0	0	0	0	0	0	0	0	0	0	0	0	0	0	0	0	0	0	0	0	0	4	4	4	0	0	0	0	0	0	0	1	1	1	1	0	0	0	0	0	0	0	0	0	0	0	0
Dickeya	Pseudomonadota	13	0	13	13	13	0	0	0	0	0	0	0	0	0	13	0	0	0	0	0	26	0	78	91	65	0	0	0	0	0	0	0	13	13	13	13	13	0	0	0	0	0	0	0	0	0	0	13
Dictyoglomus	Dictyoglomota	2	2	2	2	2	0	0	2	0	0	0	0	0	0	0	0	0	0	0	0	8	2	3	3	0	0	1	0	0	0	0	0	0	0	0	0	0	0	0	0	0	0	0	0	0	0	0	0
Dielma	Bacillota	1	0	1	0	0	0	0	0	0	0	0	0	0	0	0	0	0	0	0	0	1	1	0	0	0	0	0	0	0	0	0	0	0	0	0	0	0	0	0	0	0	0	0	0	0	0	0	0
Dietzia	Actinomycetota	3	0	3	3	3	3	0	0	1	0	0	0	0	0	0	0	0	0	0	0	9	0	66	54	15	27	18	24	0	0	3	0	3	3	3	3	3	3	3	3	3	3	3	3	3	3	3	3
Dinoroseobacter	Pseudomonadota	1	1	0	1	1	1	0	0	0	0	0	0	0	0	1	0	0	1	1	0	7	1	20	22	5	9	6	8	0	0	1	0	1	1	1	1	1	1	0	1	1	0	1	1	1	1	1	1
Dokdonella	Pseudomonadota	2	2	2	2	1	2	2	0	0	0	0	0	0	0	2	0	0	0	0	0	8	1	13	15	10	0	1	0	0	0	0	0	2	2	2	2	2	0	0	0	0	0	0	0	0	0	0	2
Dokdonia	Bacteroidota	6	0	1	5	0	6	0	0	0	0	0	0	0	0	6	0	0	0	0	0	28	0	31	30	24	1	0	0	0	0	0	0	6	6	6	6	0	0	0	0	0	0	0	0	0	0	1	0
Dolichospermum	Cyanobacteriota	1	1	0	1	0	0	1	0	0	0	0	0	0	0	1	0	0	0	0	0	5	3	20	21	5	9	6	8	0	0	0	0	1	1	1	1	1	1	0	1	1	0	1	1	1	1	1	0
Dolosicoccus	Bacillota	1	0	1	0	1	0	0	0	0	0	0	0	0	0	1	0	0	0	0	0	0	0	0	0	0	0	0	0	0	0	0	0	0	0	0	0	0	0	0	0	0	0	0	0	0	0	0	0
Dolosigranulum	Bacillota	1	0	1	0	1	0	0	0	0	0	0	0	0	0	0	0	0	0	0	0	0	0	0	0	0	0	0	0	0	0	0	0	0	0	0	0	0	0	0	0	0	0	0	0	0	0	0	0
Domibacillus	Bacillota	4	3	3	4	1	4	0	0	1	0	0	0	0	0	4	0	0	0	0	0	30	5	71	81	20	28	25	29	4	4	1	0	4	4	4	4	4	3	0	3	3	0	3	3	3	4	0	4
Donghicola	Pseudomonadota	1	1	1	1	0	1	0	0	1	0	0	0	0	0	1	0	0	1	0	0	6	0	22	20	5	9	6	8	0	0	1	0	1	1	1	1	1	1	1	1	1	1	1	1	1	1	1	1
Dongia	Pseudomonadota	2	2	0	2	0	2	0	0	0	0	2	0	0	0	2	0	0	2	0	0	11	1	42	44	10	18	13	16	0	0	2	0	2	2	2	2	2	2	1	2	2	0	2	2	2	2	2	2
Dorea	Bacillota	6	1	6	5	2	1	0	0	1	0	1	0	1	0	1	0	1	4	0	0	27	7	101	116	17	44	42	46	0	0	0	0	1	1	5	5	5	5	0	6	6	0	3	5	5	6	0	5
Draconibacterium	Bacteroidota	2	2	1	2	1	2	0	0	0	0	0	0	0	0	2	0	0	0	0	0	8	0	29	31	10	3	14	11	0	0	0	0	2	2	2	2	2	1	0	0	0	0	0	1	0	1	0	2
Drancourtella	Bacillota	1	0	1	1	0	0	0	0	0	0	0	0	0	0	0	0	0	1	0	0	5	1	18	21	3	9	7	8	0	0	0	0	0	0	1	1	1	1	0	1	1	0	1	1	1	1	0	1
Duffyella	Pseudomonadota	1	0	1	1	1	0	0	0	0	0	0	0	0	0	1	0	0	0	0	0	2	0	6	7	5	0	0	0	0	0	0	0	1	1	1	1	1	0	0	0	0	0	0	0	0	0	0	1
Duganella	Pseudomonadota	13	4	13	13	12	13	12	0	6	0	0	0	0	0	13	0	0	0	0	0	65	14	235	254	65	83	87	93	0	0	13	0	13	13	13	13	13	10	0	10	10	0	0	8	10	12	10	0
Dyadobacter	Bacteroidota	11	11	11	11	11	11	0	0	0	0	0	0	0	0	11	0	0	0	0	0	36	3	156	157	55	20	70	50	0	0	0	0	11	11	11	11	11	0	0	0	0	0	0	0	0	10	10	11
Dyella	Pseudomonadota	7	7	7	7	2	7	7	0	0	0	0	0	0	0	7	0	0	0	0	0	29	12	82	88	35	5	35	25	0	0	3	0	7	7	7	7	7	0	0	0	0	0	0	0	0	5	0	6
Dysgonomonas	Bacteroidota	6	6	6	6	1	6	0	1	0	0	0	0	0	0	6	0	0	0	0	0	24	6	69	72	9	20	36	30	1	0	0	0	1	1	0	6	1	5	0	0	0	0	0	5	0	5	3	1
Echinicola	Bacteroidota	2	0	2	2	2	2	0	0	2	0	0	0	0	0	2	0	0	0	0	0	9	0	22	24	10	0	10	6	0	0	0	0	2	2	2	2	2	0	0	0	0	0	0	0	0	0	0	2
Ectobacillus	Bacillota	1	0	1	1	1	1	0	0	0	0	0	0	0	0	1	0	0	0	0	0	7	1	20	23	5	9	7	8	1	0	1	0	1	1	1	1	1	1	0	1	1	0	1	1	1	1	0	1
Ectothiorhodosinus	Pseudomonadota	1	1	0	1	0	0	1	0	0	0	0	0	0	0	1	0	0	0	1	0	3	1	20	19	5	8	7	8	0	0	0	0	1	1	1	1	1	1	0	1	1	1	1	1	1	1	0	0
Ectothiorhodospira	Pseudomonadota	6	4	3	6	3	0	6	0	0	0	0	0	0	0	6	0	0	0	6	0	40	7	121	122	30	53	42	48	0	0	6	0	6	6	6	6	6	6	0	6	6	2	6	6	6	6	5	3
Edaphobacillus	Bacillota	1	1	1	0	0	1	0	0	0	0	0	0	0	0	1	0	0	0	0	0	4	0	11	11	4	0	6	5	1	1	0	0	1	1	1	1	0	0	0	0	0	0	0	0	0	0	0	0
Edaphobacter	Acidobacteriota	1	1	1	1	1	1	0	0	1	0	0	0	0	0	1	0	0	0	0	0	10	6	23	20	5	9	7	8	0	0	1	0	1	1	1	1	1	1	1	1	1	1	1	1	1	1	1	1
Edwardsiella	Pseudomonadota	6	0	6	6	6	0	0	0	0	0	0	3	0	0	6	0	0	0	0	0	12	0	110	145	28	53	40	47	0	0	0	0	5	6	6	5	6	6	0	6	6	0	6	0	6	6	0	6
Effusibacillus	Bacillota	1	0	0	1	0	1	0	0	0	0	0	0	1	0	1	0	0	0	0	0	6	1	20	23	5	9	7	8	1	0	1	0	1	1	1	1	1	1	0	1	1	0	1	1	1	1	0	1
Eggerthella	Actinomycetota	4	0	4	4	0	0	0	0	0	0	0	0	0	0	0	0	0	0	0	0	0	0	8	9	5	0	0	0	0	0	0	0	1	1	1	1	1	0	0	0	0	0	0	0	0	0	0	1
Eggerthia	Bacillota	1	0	1	0	0	0	0	0	0	0	0	0	0	0	0	0	0	0	0	0	0	0	0	0	0	0	0	0	0	0	0	0	0	0	0	0	0	0	0	0	0	0	0	0	0	0	0	0
Ehrlichia	Pseudomonadota	7	0	3	0	0	0	0	0	0	0	0	0	0	0	0	0	0	0	0	0	0	0	28	28	28	0	0	0	0	0	0	0	7	7	7	7	0	0	0	0	0	0	0	0	0	0	0	0
Eikenella	Pseudomonadota	1	0	1	0	1	0	0	0	0	0	0	0	0	0	0	0	0	0	0	0	0	0	6	6	5	0	1	0	0	0	0	0	1	1	1	1	1	0	0	0	0	0	0	0	0	0	0	0
Eisenibacter	Bacteroidota	1	0	1	1	1	1	0	0	0	0	0	0	0	0	1	0	0	0	0	0	5	0	11	12	5	0	5	3	0	0	0	0	1	1	1	1	1	0	0	0	0	0	0	0	0	0	0	1
Ekhidna	Bacteroidota	1	0	1	1	0	1	0	0	0	0	0	0	0	0	1	0	0	0	0	0	5	0	6	7	5	0	0	0	0	0	0	0	1	1	1	1	1	0	0	0	0	0	0	0	0	0	0	1
Elioraea	Pseudomonadota	1	1	1	1	1	0	1	0	1	0	0	0	0	0	1	0	0	0	0	0	3	0	6	5	4	1	0	0	0	0	0	0	1	1	1	1	0	0	0	0	0	0	0	0	0	0	1	0
Elizabethkingia	Bacteroidota	4	0	0	4	4	4	3	0	0	0	0	0	0	0	4	0	0	0	0	0	15	0	24	28	20	0	0	0	0	0	0	0	4	4	4	4	4	0	0	0	0	0	0	0	0	0	0	4
Elstera	Pseudomonadota	1	0	0	1	1	1	0	0	1	0	0	0	0	0	1	0	0	0	0	0	4	1	19	19	4	9	5	7	0	0	0	0	1	1	1	0	1	1	1	1	1	0	1	1	1	1	1	1
Elusimicrobium	Elusimicrobiota	1	0	1	0	0	0	0	0	0	0	0	0	0	0	0	0	0	0	0	0	0	0	0	0	0	0	0	0	0	0	0	0	0	0	0	0	0	0	0	0	0	0	0	0	0	0	0	0
Embleya	Actinomycetota	1	1	1	1	1	1	1	0	0	0	0	0	0	0	0	0	0	0	0	0	8	1	21	20	5	9	6	8	1	0	0	0	1	1	1	1	1	1	1	1	1	0	1	1	1	1	1	1
Empedobacter	Bacteroidota	2	0	0	2	1	2	0	0	0	0	0	0	0	0	2	0	0	0	0	0	9	1	17	17	9	0	6	2	0	0	0	0	2	2	2	2	1	0	0	0	0	0	0	0	0	0	0	0
Emticicia	Bacteroidota	1	0	1	1	1	1	0	0	0	0	0	0	0	0	1	0	0	0	0	0	4	0	6	7	5	0	0	0	0	0	0	0	1	1	1	1	1	0	0	0	0	0	0	0	0	0	0	1
Endomicrobium	Elusimicrobiota	2	2	2	2	0	0	0	0	0	0	0	0	0	0	0	0	0	0	0	0	5	1	2	2	0	0	0	0	0	0	0	0	0	0	0	0	0	0	0	0	0	0	0	0	0	0	0	0
Endozoicomonas	Pseudomonadota	4	0	4	4	4	0	4	0	2	0	0	0	0	0	4	1	0	0	0	0	8	0	35	37	20	2	9	7	0	0	0	0	4	4	4	4	4	0	0	0	0	0	0	0	0	0	2	4
Enorma	Actinomycetota	3	3	3	3	0	0	0	0	0	0	0	0	0	0	0	0	0	0	0	0	6	0	0	0	0	0	0	0	0	0	0	0	0	0	0	0	0	0	0	0	0	0	0	0	0	0	0	0
Ensifer	Pseudomonadota	21	21	17	21	14	21	0	1	15	21	0	0	0	0	21	0	0	21	9	0	116	10	460	422	105	189	126	168	0	0	21	0	21	21	21	21	21	21	20	21	21	20	21	21	21	21	21	21
Enterobacter	Pseudomonadota	80	0	80	80	80	6	0	4	15	0	4	0	0	0	80	0	0	0	0	0	170	0	697	837	399	151	112	126	0	0	0	0	79	80	80	80	80	16	0	15	15	0	15	0	15	15	15	80
Enterocloster	Bacillota	8	0	8	8	1	0	0	0	2	0	0	5	0	0	0	0	0	0	0	0	34	10	132	156	28	59	53	57	0	0	0	0	2	2	8	8	8	8	0	2	2	0	8	8	8	7	0	8
Enterococcus	Bacillota	41	9	41	3	29	0	0	0	5	0	6	0	0	1	33	0	0	0	0	0	5	0	104	137	40	36	29	35	0	2	0	0	0	0	14	13	13	4	0	4	4	0	4	0	4	4	0	13
Enterovibrio	Pseudomonadota	2	2	2	2	2	0	2	0	0	0	0	0	0	0	2	0	0	0	0	0	4	0	18	18	10	2	4	4	0	0	0	0	2	2	2	2	2	0	0	0	0	0	0	0	0	0	2	2
Entomoplasma	Mycoplasmatota	2	1	1	0	0	0	0	0	0	0	0	0	0	0	0	0	0	0	0	0	0	0	1	1	0	0	0	0	0	0	0	0	0	0	0	0	0	0	0	0	0	0	0	0	0	0	0	0
Epibacterium	Pseudomonadota	1	1	0	1	1	1	0	0	0	1	0	0	0	0	1	1	0	1	0	0	4	0	22	20	5	9	6	8	0	0	1	0	1	1	1	1	1	1	1	1	1	1	1	1	1	1	1	1
Epilithonimonas	Bacteroidota	9	0	0	9	0	9	0	0	0	0	0	0	0	0	9	0	0	0	0	0	36	0	46	45	36	1	0	0	0	0	0	0	9	9	9	9	0	0	0	0	0	0	0	0	0	0	1	0
Eremococcus	Bacillota	1	0	1	0	0	0	0	0	0	0	0	0	0	0	1	0	0	0	0	0	0	0	0	0	0	0	0	0	0	0	0	0	0	0	0	0	0	0	0	0	0	0	0	0	0	0	0	0
Erwinia	Pseudomonadota	16	0	16	8	16	0	0	0	0	0	0	1	0	0	10	0	0	0	0	0	16	0	90	106	80	0	0	0	0	0	0	0	16	16	16	16	16	0	0	0	0	0	0	0	0	0	0	16
Erysipelothrix	Bacillota	3	0	3	0	0	0	0	0	0	0	0	0	0	0	0	0	0	0	0	0	0	0	3	3	0	0	3	0	0	0	0	0	0	0	0	0	0	0	0	0	0	0	0	0	0	0	0	0
Erythrobacter	Pseudomonadota	12	0	7	10	2	12	0	0	0	0	0	0	0	0	12	0	0	0	6	0	52	5	88	88	55	11	11	7	0	0	0	0	11	11	11	11	11	0	0	0	0	0	0	0	0	0	11	11
Escherichia	Pseudomonadota	14	0	14	14	14	13	13	5	12	0	8	1	0	0	14	0	0	0	0	0	45	0	141	155	68	0	60	36	0	0	0	0	13	13	14	14	14	0	0	0	0	0	0	0	0	0	0	14
Ethanoligenens	Bacillota	1	1	1	1	1	0	0	0	0	0	0	0	0	0	0	0	0	0	0	1	4	2	2	2	0	0	1	0	0	0	0	0	0	0	0	0	0	0	0	0	0	0	0	0	0	0	0	0
Eubacterium	Bacillota	19	4	19	19	4	0	0	0	3	0	6	5	2	1	4	0	4	6	0	0	198	24	241	283	58	106	90	95	4	4	0	0	10	12	10	13	13	11	0	12	10	0	12	12	12	13	0	12
Eudoraea	Bacteroidota	1	0	1	1	0	1	0	0	0	0	0	0	0	0	1	0	0	0	0	0	5	0	6	7	5	0	0	0	0	0	0	0	1	1	1	1	1	0	0	0	0	0	0	0	0	0	0	1
Euryhalocaulis	Pseudomonadota	1	1	1	1	0	1	0	0	0	0	0	0	0	0	1	0	0	0	0	0	3	0	7	7	5	1	0	0	0	0	0	0	1	1	1	1	1	0	0	0	0	0	0	0	0	0	1	1
Evansella	Bacillota	2	2	2	2	2	2	0	0	0	0	0	1	0	0	2	0	0	0	0	0	16	2	13	14	10	1	0	0	0	0	0	0	2	2	2	2	2	0	0	0	0	0	0	0	0	0	1	2
Ewingella	Pseudomonadota	1	0	1	1	1	0	0	0	0	0	0	0	0	0	1	0	0	0	0	0	2	0	6	7	5	0	0	0	0	0	0	0	1	1	1	1	1	0	0	0	0	0	0	0	0	0	0	1
Extensimonas	Pseudomonadota	1	0	1	1	0	1	0	0	0	0	0	0	0	0	1	0	0	0	0	0	5	0	14	15	5	2	7	5	0	0	0	0	1	1	1	1	1	0	0	0	0	0	0	0	0	1	0	0
Facklamia	Bacillota	3	2	3	0	2	0	0	0	0	0	0	0	0	0	3	0	0	0	0	0	2	0	11	11	0	0	9	8	0	1	0	0	0	0	0	0	0	0	0	0	0	0	0	0	0	0	0	0
Faecalibacterium	Bacillota	2	0	2	2	0	0	0	0	0	0	0	0	0	0	0	0	0	0	0	0	5	1	29	31	0	15	14	15	0	0	0	0	0	0	0	0	0	1	0	2	2	0	2	2	2	2	0	0
Faecalicatena	Bacillota	3	1	3	3	0	0	0	0	0	0	3	3	0	0	0	0	0	3	0	0	21	3	54	63	9	27	21	24	1	0	0	0	0	0	3	3	3	3	0	3	3	0	3	3	3	3	0	3
Faecalicoccus	Bacillota	1	0	1	1	0	0	0	0	0	0	0	0	0	0	0	0	0	0	0	0	2	0	3	3	3	0	0	0	0	0	0	0	0	0	1	1	1	0	0	0	0	0	0	0	0	0	0	0
Faecalitalea	Bacillota	1	0	1	0	0	0	0	0	0	0	0	0	0	0	0	0	0	0	0	0	0	0	3	3	3	0	0	0	0	0	0	0	0	0	1	1	1	0	0	0	0	0	0	0	0	0	0	0
Falseniella	Bacillota	1	0	1	0	1	0	0	0	0	0	0	0	0	0	1	0	0	0	0	0	2	0	0	0	0	0	0	0	0	0	0	0	0	0	0	0	0	0	0	0	0	0	0	0	0	0	0	0
Falsirhodobacter	Pseudomonadota	1	0	0	1	0	0	0	0	1	0	0	0	0	0	0	0	0	0	0	0	3	0	23	21	5	9	7	8	0	0	0	0	1	1	1	1	1	1	1	1	1	1	1	1	1	1	1	1
Falsiroseomonas	Pseudomonadota	1	0	0	1	1	0	1	0	1	0	0	0	0	0	1	0	0	0	1	0	4	1	7	7	5	1	0	0	0	0	0	0	1	1	1	1	1	0	0	0	0	0	0	0	0	0	1	1
Fangia	Pseudomonadota	1	1	1	1	0	0	0	0	0	0	0	0	0	0	1	0	0	0	0	0	2	0	4	4	3	0	0	0	0	0	0	0	1	1	1	0	0	0	0	0	0	0	0	0	0	0	0	0
Fannyhessea	Actinomycetota	1	0	1	0	0	0	0	0	0	0	0	0	0	0	0	0	0	0	0	0	0	0	0	0	0	0	0	0	0	0	0	0	0	0	0	0	0	0	0	0	0	0	0	0	0	0	0	0
Faunimonas	Pseudomonadota	1	1	0	1	0	0	0	0	1	0	0	0	0	0	1	0	0	0	0	0	2	0	20	22	5	9	6	8	0	0	1	0	1	1	1	1	1	1	0	1	1	0	1	1	1	1	1	1
Fermentimonas	Bacteroidota	1	1	0	1	0	1	0	0	0	0	0	0	0	0	1	0	0	0	0	0	4	1	2	2	1	0	0	0	0	0	0	0	0	0	0	1	0	0	0	0	0	0	0	0	0	0	0	0
Ferrimicrobium	Actinomycetota	1	1	0	1	0	1	0	0	0	0	0	0	0	0	0	0	0	0	0	0	4	0	19	20	5	8	6	8	0	0	1	0	1	1	1	1	1	1	0	1	1	0	0	1	1	1	1	0
Ferrimonas	Pseudomonadota	6	0	6	6	0	0	6	0	1	0	0	0	0	0	6	3	0	0	0	0	17	5	82	92	30	25	26	31	0	0	0	0	6	6	6	6	6	3	0	3	3	0	0	3	3	3	2	6
Ferriphaselus	Pseudomonadota	2	1	2	2	1	0	0	0	0	0	0	0	0	0	2	0	0	0	0	0	5	1	22	24	10	2	8	6	0	0	1	0	2	2	2	2	2	0	0	0	0	0	0	0	0	2	0	2
Ferrithrix	Actinomycetota	1	1	0	1	0	1	0	0	0	0	0	0	0	0	1	0	0	0	0	0	7	0	19	20	5	8	6	8	0	0	1	0	1	1	1	1	1	1	0	1	1	0	0	1	1	1	1	0
Ferrovum	Pseudomonadota	4	4	2	4	2	0	2	0	0	0	0	0	0	0	4	0	0	0	0	0	8	0	52	60	20	18	16	18	0	0	2	0	4	4	4	4	4	2	0	2	2	0	0	2	2	2	0	2
Fervidicella	Bacillota	1	0	1	1	0	1	0	1	0	0	0	0	1	1	1	0	0	0	0	0	7	1	19	22	5	7	6	8	0	1	0	0	1	1	1	1	1	1	0	1	1	0	1	0	1	1	1	1
Fervidobacterium	Thermotogota	4	4	0	4	0	4	0	0	0	0	0	0	4	4	0	0	0	0	0	0	27	4	28	28	0	0	24	20	0	0	0	0	0	0	0	0	0	0	0	0	0	0	0	0	0	0	0	0
Fibrella	Bacteroidota	1	0	1	1	1	1	0	0	1	0	0	0	0	0	1	0	0	0	0	0	5	0	9	10	5	0	3	1	0	0	0	0	1	1	1	1	1	0	0	0	0	0	0	0	0	0	0	1
Fibrisoma	Bacteroidota	1	0	1	1	1	1	0	0	1	0	0	0	0	0	1	0	0	0	0	0	4	0	11	12	5	0	5	3	0	0	0	0	1	1	1	1	1	0	0	0	0	0	0	0	0	0	0	1
Fibrobacter	Fibrobacterota	17	0	17	17	10	0	0	0	0	0	0	0	0	0	0	0	0	0	0	0	53	19	92	108	81	0	11	0	0	0	0	0	17	17	17	15	15	0	0	0	0	0	0	0	0	0	0	15
Fictibacillus	Bacillota	5	5	5	4	0	5	0	0	4	0	2	0	0	0	5	0	0	0	0	0	39	5	86	99	25	36	28	32	4	1	4	0	5	5	5	5	5	4	0	4	4	0	4	4	4	4	0	5
Filifactor	Bacillota	1	0	1	0	0	0	0	0	0	0	0	0	0	0	0	0	0	0	0	0	0	0	0	0	0	0	0	0	0	0	0	0	0	0	0	0	0	0	0	0	0	0	0	0	0	0	0	0
Filimonas	Bacteroidota	1	1	1	1	1	1	1	0	1	0	0	0	0	0	1	0	0	0	0	0	5	1	6	7	5	0	0	0	0	0	0	0	1	1	1	1	1	0	0	0	0	0	0	0	0	0	0	1
Filomicrobium	Pseudomonadota	2	2	0	2	0	2	0	0	0	0	0	0	0	0	2	0	0	0	0	0	8	0	45	41	10	17	14	16	2	0	2	0	2	2	2	2	2	2	2	2	2	2	1	2	2	2	2	2
Fimbriimonas	Armatimonadota	1	0	0	1	0	0	1	0	1	0	0	0	0	0	1	0	0	0	0	0	4	0	7	8	5	0	1	0	0	0	0	0	1	1	1	1	1	0	0	0	0	0	0	0	0	0	0	1
Finegoldia	Bacillota	1	0	1	0	1	0	0	0	0	0	0	0	0	0	0	0	0	0	0	0	0	0	0	0	0	0	0	0	0	0	0	0	0	0	0	0	0	0	0	0	0	0	0	0	0	0	0	0
Fischerella	Cyanobacteriota	7	7	0	7	0	0	3	0	0	0	0	0	0	0	7	0	0	0	6	0	38	24	137	145	35	63	39	56	0	0	0	0	7	7	7	7	7	7	0	7	7	0	7	7	7	7	7	0
Flammeovirga	Bacteroidota	2	2	2	2	2	2	0	0	0	0	0	0	0	0	2	0	0	0	0	0	11	1	36	38	10	10	14	12	0	0	0	0	2	2	2	2	2	2	0	0	0	0	2	2	0	2	2	2
Flavihumibacter	Bacteroidota	3	3	3	3	3	3	1	0	1	0	0	0	0	0	3	0	0	0	0	0	19	4	24	25	15	0	6	2	0	0	0	0	3	3	3	3	3	0	0	0	0	0	0	0	0	0	0	1
Flavimobilis	Actinomycetota	2	0	2	1	2	0	0	0	0	0	0	0	0	0	0	0	0	0	0	0	2	0	10	12	10	0	0	0	0	0	0	0	2	2	2	2	2	0	0	0	0	0	0	0	0	0	0	2
Flaviramulus	Bacteroidota	1	0	1	1	0	1	0	0	1	0	0	0	0	0	1	0	0	0	0	0	5	0	5	6	4	0	0	0	0	0	0	0	1	1	0	1	1	0	0	0	0	0	0	0	0	0	0	1
Flavisolibacter	Bacteroidota	2	2	0	2	0	2	0	0	0	0	0	0	0	0	2	0	0	0	0	0	10	0	12	14	10	0	0	0	0	0	0	0	2	2	2	2	2	0	0	0	0	0	0	0	0	0	0	2
Flavobacterium	Bacteroidota	102	8	100	100	52	102	0	0	0	0	0	0	0	0	100	0	0	0	0	0	515	20	923	1002	489	5	327	198	0	0	1	0	102	102	102	102	81	1	0	0	0	0	1	1	0	1	1	79
Flavonifractor	Bacillota	2	2	2	2	0	2	0	0	2	0	2	0	2	2	0	2	0	0	0	0	10	0	41	44	10	18	13	15	1	0	0	0	2	2	2	2	2	2	0	2	2	0	2	2	2	2	2	1
Flectobacillus	Bacteroidota	1	0	1	1	1	1	0	0	1	0	0	0	0	0	1	0	0	0	0	0	3	0	11	12	5	0	5	3	0	0	0	0	1	1	1	1	1	0	0	0	0	0	0	0	0	0	0	1
Flexibacter	Bacteroidota	1	0	1	1	0	1	0	0	0	0	0	0	0	0	1	0	0	0	0	0	5	0	5	5	4	0	0	0	0	0	0	0	1	1	1	1	0	0	0	0	0	0	0	0	0	0	0	0
Flexistipes	Deferribacterota	1	1	1	1	0	1	0	0	0	0	0	0	0	0	0	0	0	0	0	0	5	0	5	6	5	0	0	0	0	0	0	0	1	1	1	1	1	0	0	0	0	0	0	0	0	0	0	1
Flexithrix	Bacteroidota	1	1	1	1	1	1	0	0	0	0	0	0	0	0	1	0	0	0	0	0	5	0	14	14	5	2	6	4	0	0	0	0	1	1	1	1	1	0	0	0	0	0	0	0	0	1	1	1
Fluoribacter	Pseudomonadota	3	3	3	0	0	0	3	0	0	0	0	0	0	0	0	0	0	0	0	0	0	0	15	15	15	0	0	0	0	0	0	0	3	3	3	3	3	0	0	0	0	0	0	0	0	0	0	0
Fluviicola	Bacteroidota	4	0	4	3	0	4	0	0	0	0	0	0	0	0	4	0	0	0	0	0	26	9	18	18	15	0	0	0	0	0	0	0	3	3	3	3	3	0	0	0	0	0	0	0	0	0	0	0
Fodinibius	Balneolota	1	1	1	1	0	1	0	0	0	0	0	0	0	0	1	0	0	0	0	0	6	0	6	7	5	0	0	0	0	0	0	0	1	1	1	1	1	0	0	0	0	0	0	0	0	0	0	1
Fodinicurvata	Pseudomonadota	2	2	1	2	2	2	0	0	0	0	1	0	0	0	2	0	0	2	0	0	12	0	41	45	10	18	13	16	0	0	2	0	2	2	2	2	2	2	0	2	2	0	2	2	2	2	2	2
Fontibacillus	Bacillota	1	1	1	1	1	0	0	0	0	0	0	0	0	0	1	0	0	0	0	0	3	1	13	14	5	0	7	5	1	0	0	0	1	1	1	1	1	0	0	0	0	0	0	0	0	0	0	1
Fontibacter	Bacteroidota	1	1	1	1	0	1	0	0	0	0	0	0	0	0	1	0	0	0	0	0	5	0	6	7	5	0	0	0	0	0	0	0	1	1	1	1	1	0	0	0	0	0	0	0	0	0	0	1
Fontimonas	Pseudomonadota	1	1	1	1	1	1	1	0	0	0	0	0	0	0	1	0	0	0	0	0	3	0	6	7	5	0	0	0	0	0	0	0	1	1	1	1	1	0	0	0	0	0	0	0	0	0	0	1
Formivibrio	Pseudomonadota	1	1	1	1	1	0	0	0	0	0	0	0	0	0	1	0	0	0	0	0	3	1	7	8	5	0	1	1	0	0	0	0	1	1	1	1	1	0	0	0	0	0	0	0	0	0	0	1
Formosa	Bacteroidota	2	2	1	1	1	2	0	0	0	0	0	0	0	0	2	0	0	0	0	0	7	0	10	11	8	0	0	0	0	0	0	0	2	2	1	2	1	0	0	0	0	0	0	0	0	0	0	1
Fortiea	Cyanobacteriota	1	1	0	1	0	0	0	0	0	0	0	0	0	0	1	0	0	0	1	0	4	2	19	20	5	9	5	8	0	0	0	0	1	1	1	1	1	1	0	1	1	0	1	1	1	1	1	0
Fournierella	Bacillota	1	0	1	1	0	0	0	0	0	0	0	0	0	0	0	0	0	0	0	0	2	0	9	9	0	1	7	5	1	0	0	0	0	0	0	0	0	0	0	0	0	0	0	0	0	1	0	0
Francisella	Pseudomonadota	8	0	0	0	0	0	0	0	0	0	0	0	0	0	7	0	0	0	0	0	0	0	32	32	32	0	0	0	0	0	0	0	8	8	8	8	0	0	0	0	0	0	0	0	0	0	0	0
Franconibacter	Pseudomonadota	3	0	3	3	3	0	0	0	3	0	0	0	0	0	3	0	0	0	0	0	8	0	39	42	15	0	21	15	0	0	0	0	3	3	3	3	3	0	0	0	0	0	0	0	0	0	0	3
Frankia	Actinomycetota	15	15	1	15	9	15	14	3	4	0	0	0	0	0	0	0	0	0	0	0	125	40	323	280	75	133	88	116	1	0	15	0	15	15	15	15	15	15	13	15	14	14	15	15	14	15	15	1
Frateuria	Pseudomonadota	4	3	4	4	3	3	3	0	1	0	0	0	0	0	4	0	0	0	0	0	13	2	49	51	20	10	14	13	0	0	1	0	4	4	4	4	4	1	1	1	1	1	1	1	1	2	1	4
Friedmanniella	Actinomycetota	1	1	0	1	0	1	0	0	0	0	0	0	0	0	0	0	0	0	0	0	6	0	22	18	5	9	6	8	0	0	0	0	1	1	1	1	1	1	1	1	1	1	1	1	1	1	1	1
Frigidibacter	Pseudomonadota	1	1	1	1	0	1	0	0	0	1	0	0	0	0	1	0	0	1	0	0	6	0	20	19	5	8	6	7	0	0	0	0	1	1	1	1	1	1	0	0	1	1	1	1	1	1	1	1
Frigoribacterium	Actinomycetota	10	0	10	0	9	0	10	0	0	0	0	0	0	0	0	0	0	0	0	0	0	0	41	41	41	0	0	0	0	0	0	0	10	10	10	10	1	0	0	0	0	0	0	0	0	0	0	0
Frischella	Pseudomonadota	1	0	1	0	1	0	0	0	0	0	0	0	0	0	0	0	0	0	0	0	0	0	5	6	5	0	0	0	0	0	0	0	1	1	1	1	1	0	0	0	0	0	0	0	0	0	0	1
Frondihabitans	Actinomycetota	1	0	1	0	1	0	1	0	0	0	0	0	0	0	0	0	0	0	0	0	0	0	4	4	4	0	0	0	0	0	0	0	1	1	1	1	0	0	0	0	0	0	0	0	0	0	0	0
Fructilactobacillus	Bacillota	5	0	5	0	0	0	0	0	0	0	0	0	0	0	0	0	0	0	0	0	0	0	0	0	0	0	0	0	0	0	0	0	0	0	0	0	0	0	0	0	0	0	0	0	0	0	0	0
Fructobacillus	Bacillota	3	0	3	0	1	0	0	0	0	0	0	0	0	0	0	0	0	0	0	0	0	0	0	0	0	0	0	0	0	0	0	0	0	0	0	0	0	0	0	0	0	0	0	0	0	0	0	0
Fulvimarina	Pseudomonadota	1	1	0	1	0	1	0	0	1	0	0	0	0	0	1	0	0	0	0	0	5	0	20	22	5	9	6	8	0	0	1	0	1	1	1	1	1	1	0	1	1	0	1	1	1	1	1	1
Fulvivirga	Bacteroidota	1	1	1	1	0	1	0	0	0	0	0	0	0	0	1	0	0	0	0	0	5	1	11	12	5	0	5	3	0	0	0	0	1	1	1	1	1	0	0	0	0	0	0	0	0	0	0	1
Fundidesulfovibrio	Thermodesulfobacteriota	1	1	1	1	1	0	0	0	0	0	0	0	0	0	0	0	0	0	0	1	8	4	16	19	5	8	5	7	0	0	0	0	1	1	1	1	1	1	0	1	1	0	0	1	1	1	0	1
Furfurilactobacillus	Bacillota	2	0	2	0	1	0	0	0	1	0	2	0	0	0	0	0	0	0	0	0	0	0	37	49	10	18	13	16	0	2	0	0	2	2	2	2	2	2	0	2	2	0	2	0	2	2	0	2
Fusobacterium	Fusobacteriota	29	4	29	28	0	0	0	26	15	0	12	0	26	3	0	0	0	0	0	0	124	26	544	702	137	258	202	232	5	0	0	0	27	27	27	28	28	29	0	29	29	0	27	1	29	29	5	23
Gabonia	Bacteroidota	1	0	1	1	0	1	0	0	0	0	0	0	0	0	1	0	0	0	0	0	4	1	2	2	1	0	0	0	0	0	0	0	0	0	0	1	0	0	0	0	0	0	0	0	0	0	0	0
Gabonibacter	Bacteroidota	1	1	1	1	0	1	0	0	0	0	0	0	1	0	1	0	0	0	0	0	5	1	12	13	1	4	7	6	0	0	0	0	0	0	0	1	0	1	0	0	0	0	0	1	0	1	0	0
Gaetbulibacter	Bacteroidota	1	1	1	1	1	1	0	0	0	0	0	0	0	0	1	0	0	0	0	0	5	0	5	6	4	0	0	0	0	0	0	0	1	1	0	1	1	0	0	0	0	0	0	0	0	0	0	1
Galbibacter	Bacteroidota	1	0	1	1	1	1	0	0	0	0	0	0	0	0	1	0	0	0	0	0	4	0	6	7	5	0	0	0	0	0	0	0	1	1	1	1	1	0	0	0	0	0	0	0	0	0	0	1
Gallibacterium	Pseudomonadota	1	0	1	0	1	0	1	0	0	0	0	0	0	0	0	0	0	0	0	0	0	0	5	5	5	0	0	0	0	0	0	0	1	1	1	1	1	0	0	0	0	0	0	0	0	0	0	0
Gallionella	Pseudomonadota	1	1	1	1	1	0	1	0	0	0	0	0	0	0	1	0	0	0	0	0	4	1	7	8	5	0	1	1	0	0	0	0	1	1	1	1	1	0	0	0	0	0	0	0	0	0	0	1
Gardnerella	Actinomycetota	1	0	1	0	1	0	0	0	0	0	0	0	0	0	0	0	0	0	0	0	0	0	0	0	0	0	0	0	0	0	0	0	0	0	0	0	0	0	0	0	0	0	0	0	0	0	0	0
Gayadomonas	Pseudomonadota	1	0	1	1	1	0	0	0	1	0	0	0	0	0	1	0	0	0	0	0	2	0	12	13	4	0	7	5	0	0	0	0	1	1	1	0	1	0	0	0	0	0	0	0	0	0	0	1
Geitlerinema	Cyanobacteriota	1	1	0	1	0	0	0	0	0	0	0	0	0	0	1	0	0	0	0	0	4	2	19	21	5	9	5	8	0	0	0	0	1	1	1	1	1	1	0	1	1	0	1	1	1	1	1	0
Gelidibacter	Bacteroidota	2	2	1	2	0	2	0	0	0	0	0	0	0	0	2	0	0	0	0	0	10	0	10	12	8	0	0	0	0	0	0	0	2	2	0	2	2	0	0	0	0	0	0	0	0	0	0	2
Geminicoccus	Pseudomonadota	1	1	0	1	1	1	0	0	0	0	0	0	0	0	1	0	0	1	0	0	3	0	21	23	5	9	7	8	0	0	1	0	1	1	1	1	1	1	0	1	1	0	1	1	1	1	1	1
Geminisphaera	Verrucomicrobiota	1	0	1	1	1	1	0	0	1	0	0	0	0	0	1	0	0	1	0	0	6	1	6	6	5	0	0	0	0	0	0	0	1	1	1	1	1	0	0	0	0	0	0	0	0	0	0	0
Geminocystis	Cyanobacteriota	3	0	3	3	0	0	0	0	0	0	0	0	0	0	3	0	0	0	0	0	11	5	57	62	15	27	15	24	0	0	0	0	3	3	3	3	3	3	0	3	3	0	3	3	3	3	3	0
Gemmata	Planctomycetota	3	1	3	3	1	0	3	0	3	0	0	0	0	0	3	0	0	0	0	0	11	4	20	22	15	1	1	0	0	0	0	0	3	3	3	3	3	0	0	0	0	0	0	0	0	0	1	3
Gemmatimonas	Gemmatimonadota	1	1	1	1	0	1	0	0	0	0	0	0	0	0	1	0	0	0	0	0	4	0	13	13	5	0	7	5	0	0	0	0	1	1	1	1	1	0	0	0	0	0	0	0	0	0	0	0
Gemmatirosa	Gemmatimonadota	1	1	0	1	0	1	0	0	0	0	0	0	0	0	0	0	0	0	0	0	11	2	6	7	5	0	0	0	0	0	0	0	1	1	1	1	1	0	0	0	0	0	0	0	0	0	0	1
Gemmobacter	Pseudomonadota	5	5	2	5	0	5	1	0	0	5	0	0	0	0	5	0	0	3	2	0	30	2	92	86	25	29	30	34	5	0	3	0	5	5	5	5	5	3	3	3	3	3	3	3	3	3	5	5
Geoalkalibacter	Thermodesulfobacteriota	2	2	2	2	0	2	0	0	0	0	0	0	0	0	0	0	0	0	0	1	19	9	39	44	10	15	14	16	0	0	0	0	2	2	2	2	2	2	0	1	2	0	1	2	2	2	1	2
Geobacillus	Bacillota	27	27	24	27	5	27	0	0	5	0	1	0	0	0	27	0	0	0	0	0	133	27	529	608	134	231	188	211	27	26	0	0	27	26	27	27	27	25	0	26	25	0	26	25	26	27	0	27
Geobacter	Thermodesulfobacteriota	9	9	2	9	1	9	2	1	1	0	0	0	0	0	0	0	0	0	9	9	164	119	163	178	45	55	62	72	0	0	0	0	9	9	9	9	9	9	0	0	9	0	0	9	9	9	2	9
Geodermatophilus	Actinomycetota	19	19	0	19	17	19	0	1	17	0	9	0	3	0	0	0	0	0	0	0	104	0	399	380	95	169	115	152	0	0	1	0	19	19	19	19	19	19	18	19	19	0	19	19	19	19	19	19
Geofilum	Bacteroidota	1	0	0	1	0	1	0	0	0	0	0	0	0	0	1	0	0	0	0	0	6	0	14	15	5	1	7	5	0	0	0	0	1	1	1	1	1	0	0	0	0	0	0	0	0	0	1	1
Geopsychrobacter	Thermodesulfobacteriota	1	1	1	1	0	1	0	0	0	0	0	0	0	0	0	0	0	0	0	1	11	5	19	21	5	7	7	8	0	0	0	0	1	1	1	1	1	1	0	0	1	0	0	1	1	1	1	1
Georgenia	Actinomycetota	3	3	2	1	3	1	2	0	0	0	0	0	0	0	0	0	0	0	0	0	3	0	13	14	12	0	0	0	0	0	0	0	2	3	2	3	2	0	0	0	0	0	0	0	0	0	0	1
Geosporobacter	Bacillota	1	1	1	1	0	1	0	0	1	0	1	0	1	1	1	0	1	0	0	0	17	4	20	24	5	9	7	8	0	1	0	0	1	1	1	1	1	1	0	1	1	0	1	0	1	1	1	1
Geotalea	Thermodesulfobacteriota	2	2	0	2	0	2	1	0	0	0	0	0	0	0	0	0	0	1	2	1	41	29	37	40	10	13	14	16	0	0	0	0	2	2	2	2	2	2	0	0	2	0	0	2	2	2	1	2
Geothrix	Acidobacteriota	1	1	0	1	0	1	0	0	0	0	0	0	0	0	1	0	0	0	1	0	7	2	4	5	3	0	0	0	0	0	0	0	0	1	1	0	1	0	0	0	0	0	0	0	0	0	0	1
Geotoga	Thermotogota	1	1	0	0	0	1	0	0	0	0	0	0	1	1	0	0	0	0	0	0	4	0	3	3	0	0	3	3	0	1	0	0	0	0	0	0	0	0	0	0	0	0	0	0	0	0	0	0
Giesbergeria	Pseudomonadota	1	1	1	1	1	1	1	0	0	0	0	0	0	0	1	0	0	0	0	0	4	0	18	21	5	7	7	8	0	0	1	0	1	1	1	1	1	1	0	0	1	0	0	1	1	1	0	1
Gilliamella	Pseudomonadota	3	0	3	0	3	0	0	0	0	0	0	0	0	0	0	0	0	0	0	0	0	0	15	18	15	0	0	0	0	0	0	0	3	3	3	3	3	0	0	0	0	0	0	0	0	0	0	3
Gillisia	Bacteroidota	8	5	8	5	0	8	0	0	0	0	0	0	0	0	8	0	0	0	0	0	34	0	44	48	36	0	0	0	0	0	0	0	8	8	8	8	4	0	0	0	0	0	0	0	0	0	0	4
Gilvimarinus	Pseudomonadota	3	1	3	3	3	0	0	0	0	0	0	0	0	0	3	0	0	0	0	0	6	0	39	42	15	0	21	15	0	0	0	0	3	3	3	3	3	0	0	0	0	0	0	0	0	0	0	3
Gimesia	Planctomycetota	1	0	1	1	1	0	0	0	1	0	0	0	0	0	1	0	0	0	0	0	6	1	6	6	5	0	0	0	0	0	0	0	1	1	1	1	1	0	0	0	0	0	0	0	0	0	0	0
Glaciecola	Pseudomonadota	5	0	5	4	3	0	5	0	0	0	0	0	0	0	4	0	0	0	0	0	8	0	33	38	25	0	3	3	0	0	0	0	5	5	5	5	5	0	0	0	0	0	0	0	0	0	0	5
Glaciibacter	Actinomycetota	1	0	1	0	1	0	1	0	0	0	0	0	0	0	0	0	0	0	0	0	0	0	6	6	5	0	0	0	0	0	0	0	1	1	1	1	1	0	0	0	0	0	0	0	0	0	0	0
Glaesserella	Pseudomonadota	1	0	0	0	1	0	0	0	0	0	0	0	0	0	0	0	0	0	0	0	0	0	5	5	5	0	0	0	0	0	0	0	1	1	1	1	1	0	0	0	0	0	0	0	0	0	0	0
Gleimia	Actinomycetota	2	0	2	0	2	0	0	0	0	0	0	0	0	0	0	0	0	0	0	0	0	0	0	0	0	0	0	0	0	0	0	0	0	0	0	0	0	0	0	0	0	0	0	0	0	0	0	0
Gloeobacter	Cyanobacteriota	2	1	0	2	0	0	0	0	0	0	0	0	0	0	2	0	0	0	0	0	12	8	30	33	10	11	9	11	0	0	0	0	2	2	2	2	2	1	0	1	1	0	1	2	1	1	1	0
Gloeocapsa	Cyanobacteriota	2	1	1	2	0	0	0	0	0	0	0	0	0	0	2	0	0	0	0	0	9	5	38	42	10	18	10	16	0	0	0	0	2	2	2	2	2	2	0	2	2	0	2	2	2	2	2	0
Gloeothece	Cyanobacteriota	2	0	0	2	0	0	0	0	0	0	0	0	0	0	2	0	0	0	1	0	10	6	39	43	10	18	11	16	0	0	0	0	2	2	2	2	2	2	0	2	2	0	2	2	2	2	2	0
Gluconacetobacter	Pseudomonadota	2	0	1	2	2	0	0	0	2	0	0	0	0	0	2	0	0	0	0	0	10	7	34	34	10	10	12	12	0	0	2	0	2	2	2	2	2	1	1	1	1	0	1	1	1	1	2	2
Gluconobacter	Pseudomonadota	5	0	4	5	5	0	0	0	3	0	0	0	0	0	5	0	0	0	0	0	12	2	80	80	25	29	21	24	0	0	3	0	5	5	5	5	5	3	3	3	3	0	3	3	3	3	5	5
Glutamicibacter	Actinomycetota	2	0	2	0	2	0	2	0	0	0	0	0	0	0	0	0	0	0	0	0	0	0	10	12	10	0	0	0	0	0	0	0	2	2	2	2	2	0	0	0	0	0	0	0	0	0	0	2
Glycomyces	Actinomycetota	4	3	4	4	4	4	2	1	0	0	0	0	4	0	0	0	0	0	0	0	17	0	27	31	19	0	4	0	0	0	0	0	3	4	4	4	4	0	0	0	0	0	0	0	0	0	0	4
Goodfellowiella	Actinomycetota	1	1	1	1	1	1	0	1	0	0	0	0	1	0	0	0	0	0	0	0	7	0	21	19	5	8	6	8	1	0	0	0	1	1	1	1	1	1	1	1	1	0	1	1	1	1	1	1
Gordonia	Actinomycetota	29	1	29	28	22	29	19	0	18	0	0	0	0	0	0	0	0	0	0	0	88	0	596	480	145	261	132	190	5	0	23	0	29	29	29	29	29	29	29	29	29	29	29	29	29	29	29	29
Gorillibacterium	Bacillota	2	2	2	2	2	0	0	0	2	0	0	0	0	0	2	0	0	0	0	0	6	2	24	26	10	0	12	9	1	0	0	0	2	2	2	2	2	0	0	0	0	0	0	0	0	0	0	2
Gottschalkia	Bacillota	2	2	2	2	0	0	0	0	0	0	0	0	0	0	2	0	0	2	0	0	18	4	34	46	10	16	13	16	0	1	0	0	2	2	2	2	2	2	0	2	2	0	2	0	2	0	0	2
Gracilibacillus	Bacillota	7	4	6	0	7	0	0	0	0	0	0	0	0	0	7	0	0	0	0	0	8	0	39	48	34	2	0	0	0	0	0	0	7	7	7	6	7	0	0	0	0	0	0	0	0	0	0	7
Gracilimonas	Balneolota	1	1	0	1	0	1	0	0	0	0	0	0	0	0	1	0	0	0	0	0	4	0	5	5	4	0	0	0	0	0	0	0	1	1	1	1	0	0	0	0	0	0	0	0	0	0	0	0
Gracilinema	Spirochaetota	1	1	1	1	1	0	0	1	0	0	0	0	0	0	0	0	0	0	0	0	4	1	5	5	0	0	5	4	0	0	0	0	0	0	0	0	0	0	0	0	0	0	0	0	0	0	0	0
Granulibacter	Pseudomonadota	1	0	0	1	1	0	0	0	1	0	0	0	0	0	1	0	0	0	0	0	2	0	19	19	5	8	5	6	0	0	1	0	1	1	1	1	1	1	1	1	1	0	0	1	1	1	1	1
Granulicatella	Bacillota	3	0	3	0	2	0	0	0	0	0	0	0	0	0	2	0	0	0	0	0	0	0	0	0	0	0	0	0	0	0	0	0	0	0	0	0	0	0	0	0	0	0	0	0	0	0	0	0
Granulicella	Acidobacteriota	4	4	2	4	1	1	2	0	4	0	0	0	0	0	4	0	0	0	0	0	26	17	75	70	20	21	28	26	0	0	4	0	4	4	4	4	4	2	2	2	2	2	2	2	2	4	3	4
Granulicoccus	Actinomycetota	1	1	0	1	0	1	0	0	0	0	0	0	0	0	0	0	0	0	0	0	5	1	22	18	5	9	6	8	0	0	1	0	1	1	1	1	1	1	1	1	1	1	1	1	1	1	1	1
Grimontia	Pseudomonadota	4	4	4	4	4	0	4	0	0	0	0	0	0	0	4	0	0	0	0	0	8	0	36	36	20	4	8	8	0	0	0	0	4	4	4	4	4	0	0	0	0	0	0	0	0	0	4	4
Gryllotalpicola	Actinomycetota	1	0	1	1	1	0	1	0	0	0	0	0	0	0	0	0	0	0	0	0	2	0	4	4	4	0	0	0	0	0	0	0	1	1	1	1	0	0	0	0	0	0	0	0	0	0	0	0
Gulbenkiania	Pseudomonadota	2	2	2	2	2	0	2	0	0	0	0	0	0	0	2	0	0	0	0	0	4	0	25	26	10	1	12	8	0	0	0	0	2	2	2	2	2	0	0	0	0	0	0	0	0	0	1	2
Gulosibacter	Actinomycetota	2	0	2	0	2	0	2	0	0	0	0	0	0	0	0	0	0	0	0	0	0	0	9	9	9	0	0	0	0	0	0	0	2	2	2	2	1	0	0	0	0	0	0	0	0	0	0	0
Gynuella	Pseudomonadota	1	1	1	1	1	0	1	0	1	0	0	0	0	0	1	0	0	0	0	0	2	0	20	22	5	9	6	8	0	0	1	0	1	1	1	1	1	1	0	1	1	0	1	1	1	1	1	1
Haematobacter	Pseudomonadota	2	2	2	2	0	2	0	0	2	0	0	0	0	0	2	0	0	2	0	0	6	0	44	40	10	18	12	16	2	0	0	0	2	2	2	2	2	2	2	2	2	2	2	2	2	2	2	2
Haematomicrobium	Actinomycetota	1	0	1	0	1	0	1	0	0	0	0	0	0	0	0	0	0	0	0	0	0	0	5	6	5	0	0	0	0	0	0	0	1	1	1	1	1	0	0	0	0	0	0	0	0	0	0	1
Haemophilus	Pseudomonadota	11	0	7	9	10	0	0	0	0	0	0	0	0	0	0	0	0	0	0	0	18	0	32	33	32	0	0	0	0	0	0	0	5	5	5	6	11	0	0	0	0	0	0	0	0	0	0	1
Hafnia	Pseudomonadota	2	0	2	1	2	0	0	1	1	0	1	0	0	0	2	0	0	0	0	0	5	0	25	33	7	11	9	11	0	0	0	0	1	2	1	1	2	2	0	1	1	0	1	0	1	1	1	2
Hahella	Pseudomonadota	2	2	2	2	2	0	2	0	0	0	0	0	0	0	2	0	0	0	0	0	4	0	42	46	10	18	14	16	0	0	2	0	2	2	2	2	2	2	0	2	2	0	2	2	2	2	2	2
Halalkalibacillus	Bacillota	1	0	1	0	0	1	0	0	0	0	0	0	0	0	1	0	0	0	0	0	6	0	5	5	4	0	0	0	0	0	0	0	1	1	1	1	0	0	0	0	0	0	0	0	0	0	0	0
Halalkalibacter	Bacillota	2	2	2	2	1	2	0	0	0	0	0	0	0	0	2	0	0	0	0	0	18	2	34	39	10	11	14	13	2	0	1	0	2	2	2	2	2	1	0	1	1	0	1	1	1	2	0	2
Halalkalibacterium (ex Joshi et al. 2022)	Bacillota	3	3	3	3	3	3	2	0	0	0	0	0	0	0	3	0	0	0	0	0	17	3	48	55	15	13	21	18	3	2	1	0	3	3	3	3	3	1	0	1	1	0	1	1	1	3	0	3
Halanaerobium	Bacillota	6	6	4	6	0	3	0	1	3	0	2	1	2	0	6	0	0	0	0	0	28	0	69	85	15	28	25	28	0	3	0	0	3	3	3	3	3	4	0	4	0	0	4	3	4	4	0	3
Halarcobacter	Campylobacterota	1	0	1	1	1	0	1	0	1	0	0	0	0	0	0	0	0	0	0	0	4	0	11	12	5	1	6	5	0	0	0	0	1	1	1	1	1	0	0	0	0	0	0	0	0	0	0	0
Halarsenatibacter	Bacillota	1	1	1	1	0	0	0	1	0	0	0	0	0	1	0	0	1	1	0	0	9	1	20	24	5	8	7	8	0	1	0	0	1	1	1	1	1	1	0	1	1	0	1	1	1	1	0	1
Haliea	Pseudomonadota	1	0	1	1	0	1	0	0	0	0	0	0	0	0	1	0	0	0	0	0	5	1	6	7	5	0	0	0	0	0	0	0	1	1	1	1	1	0	0	0	0	0	0	0	0	0	0	1
Haliscomenobacter	Bacteroidota	1	1	0	1	1	1	0	0	1	0	0	0	0	0	1	0	0	0	0	0	4	0	6	7	5	0	0	0	0	0	0	0	1	1	1	1	1	0	0	0	0	0	0	0	0	0	0	1
Hallella	Bacteroidota	3	2	3	3	1	0	0	0	0	0	0	0	0	0	3	0	0	0	0	0	4	0	5	5	3	0	0	0	0	0	0	0	0	0	0	3	0	0	0	0	0	0	0	0	0	0	0	0
Halobacillus	Bacillota	9	7	8	7	6	9	7	0	1	0	0	0	0	0	9	0	0	0	0	0	56	0	65	74	44	1	12	10	2	2	0	0	9	8	9	9	9	0	0	0	0	0	0	0	0	1	0	9
Halobacteriovorax	Bdellovibrionota	1	0	1	1	0	1	0	0	0	0	0	0	0	0	0	0	0	0	0	0	5	1	4	4	3	0	0	0	0	0	0	0	1	1	1	0	0	0	0	0	0	0	0	0	0	0	0	0
Halobacteroides	Bacillota	1	1	0	1	0	0	0	1	0	0	0	0	0	0	1	0	0	0	0	0	3	0	14	15	5	1	7	5	0	0	0	0	1	1	1	1	1	0	0	0	0	0	0	0	0	1	0	1
Halocynthiibacter	Pseudomonadota	1	1	0	1	0	1	0	0	0	1	0	0	0	0	1	1	0	1	0	0	4	0	22	20	5	8	7	8	0	0	1	0	1	1	1	1	1	1	1	1	1	1	0	1	1	1	1	1
Halodesulfovibrio	Thermodesulfobacteriota	2	2	2	2	1	0	0	0	0	0	0	1	0	0	0	1	0	0	0	0	6	0	38	42	10	16	12	16	0	0	0	0	2	2	2	2	2	2	0	2	2	0	0	2	2	2	2	2
Haloechinothrix	Actinomycetota	1	1	0	1	1	1	0	1	0	0	0	0	0	0	0	0	0	0	0	0	9	1	21	19	5	8	6	8	0	0	1	0	1	1	1	1	1	1	1	1	1	0	1	1	1	1	1	1
Haloferula	Verrucomicrobiota	1	0	1	1	1	1	0	0	1	0	0	0	0	0	1	0	0	0	0	0	4	1	7	7	5	1	0	0	0	0	0	0	1	1	1	1	1	0	0	0	0	0	0	0	0	0	1	0
Haloglycomyces	Actinomycetota	1	1	1	1	0	1	0	0	0	0	0	0	1	0	0	0	0	0	0	0	4	0	18	20	5	8	5	6	0	0	1	0	1	1	1	1	1	1	0	1	1	0	0	1	1	1	1	1
Halolactibacillus	Bacillota	3	1	3	0	2	0	0	0	0	0	0	0	0	0	3	0	0	0	0	0	12	0	6	6	3	0	0	0	0	0	0	0	3	0	0	0	0	0	0	0	0	0	0	0	0	0	0	0
Halomonas	Pseudomonadota	57	44	57	57	52	1	56	0	30	5	0	0	0	0	57	0	0	1	0	0	118	0	1000	975	281	289	344	335	10	0	35	0	54	57	56	57	57	30	30	30	30	30	27	30	30	43	38	57
Halonatronum	Bacillota	1	1	1	1	0	0	0	0	0	0	0	0	0	0	1	0	0	0	0	0	3	1	7	9	5	1	1	1	0	0	0	0	1	1	1	1	1	0	0	0	0	0	0	0	0	0	0	1
Haloplasma	Mycoplasmatota	1	1	1	0	0	0	0	1	0	0	0	0	1	1	1	0	0	0	0	0	4	1	1	1	0	0	0	0	0	0	0	0	0	0	0	0	0	0	0	0	0	0	0	0	0	0	0	0
Halopseudomonas	Pseudomonadota	11	10	11	11	11	0	11	0	3	0	0	0	0	0	11	0	0	0	0	0	22	0	134	140	55	11	57	39	0	0	7	0	11	11	11	11	11	0	0	0	0	0	0	0	0	6	5	11
Halorhodospira	Pseudomonadota	2	2	0	2	0	0	2	0	0	0	0	0	0	0	2	0	0	0	2	0	10	2	39	43	10	17	14	15	0	0	1	0	2	2	2	2	2	2	0	2	1	0	2	2	2	2	1	2
Halotalea	Pseudomonadota	1	1	1	1	1	0	1	0	1	0	0	0	0	0	1	0	0	0	0	0	2	0	22	21	5	9	6	8	0	0	1	0	1	1	1	1	1	1	1	1	1	1	1	1	1	1	1	1
Halothece	Cyanobacteriota	1	1	0	1	0	0	0	0	0	0	0	0	0	0	1	0	0	0	1	0	5	3	19	21	5	9	5	8	0	0	0	0	1	1	1	1	1	1	0	1	1	0	1	1	1	1	1	0
Halothermothrix	Bacillota	1	1	1	1	0	0	0	1	0	0	0	0	0	1	1	0	0	0	0	0	10	1	1	1	0	0	0	0	0	0	0	0	0	0	0	0	0	0	0	0	0	0	0	0	0	0	0	0
Halothiobacillus	Pseudomonadota	1	0	1	1	1	0	0	0	0	0	0	0	0	0	1	0	0	0	0	0	2	0	6	7	5	0	0	0	0	0	0	0	1	1	1	1	1	0	0	0	0	0	0	0	0	0	0	1
Halpernia	Bacteroidota	2	0	0	2	0	2	0	0	0	0	0	0	0	0	2	0	0	0	0	0	8	0	10	10	8	0	0	0	0	0	0	0	2	2	2	2	0	0	0	0	0	0	0	0	0	0	0	0
Hamadaea	Actinomycetota	1	1	1	1	1	1	0	1	0	0	0	0	1	0	0	0	0	0	0	0	11	0	11	12	5	0	5	3	1	0	0	0	1	1	1	1	1	0	0	0	0	0	0	0	0	0	0	1
Haploplasma	Mycoplasmatota	2	0	2	0	0	0	0	0	0	0	0	0	0	0	0	0	0	0	0	0	0	0	0	0	0	0	0	0	0	0	0	0	0	0	0	0	0	0	0	0	0	0	0	0	0	0	0	0
Hasllibacter	Pseudomonadota	1	1	0	1	1	1	0	0	0	0	0	0	0	0	1	0	0	1	0	0	4	0	12	12	5	1	5	3	0	0	0	0	1	1	1	1	1	0	0	0	0	0	0	0	0	0	1	1
Hassalia	Cyanobacteriota	1	1	1	1	0	1	0	0	0	0	0	0	0	0	1	0	0	0	0	0	10	3	19	20	5	9	5	8	0	0	0	0	1	1	1	1	1	1	0	1	1	0	1	1	1	1	1	0
Hathewaya	Bacillota	1	1	1	0	0	0	0	1	1	0	0	0	0	0	1	0	0	1	0	0	6	1	20	25	5	9	7	8	1	0	0	0	1	1	1	1	1	1	0	1	1	0	1	0	1	1	1	1
Helcobacillus	Actinomycetota	1	0	1	0	1	0	0	0	0	0	0	0	0	0	0	0	0	0	0	0	0	0	4	4	4	0	0	0	0	0	0	0	1	1	1	1	0	0	0	0	0	0	0	0	0	0	0	0
Helcococcus	Bacillota	2	0	2	0	0	0	0	0	0	0	0	1	0	0	0	0	0	0	0	0	0	0	0	0	0	0	0	0	0	0	0	0	0	0	0	0	0	0	0	0	0	0	0	0	0	0	0	0
Helicobacter	Campylobacterota	32	0	32	6	19	0	17	0	0	0	0	0	0	0	0	0	0	0	0	0	12	0	123	124	123	0	0	0	0	0	0	0	31	31	32	28	1	0	0	0	0	0	0	0	0	0	0	1
Heliomicrobium	Bacillota	1	0	1	1	0	1	0	0	0	0	0	0	0	0	0	1	0	0	1	0	10	2	20	23	5	9	7	8	1	1	0	0	1	1	1	1	1	1	0	1	1	0	1	1	1	1	0	1
Hellea	Pseudomonadota	1	1	1	1	0	1	0	0	0	0	0	0	0	0	1	0	0	1	0	0	5	0	8	8	4	2	1	1	0	0	0	0	1	1	1	0	1	0	0	0	0	0	0	0	1	0	1	1
Henriciella	Pseudomonadota	1	0	0	1	0	1	0	0	0	0	0	0	0	0	1	0	0	0	0	0	4	0	8	8	5	1	1	0	0	0	0	0	1	1	1	1	1	0	0	0	0	0	0	0	0	0	1	1
Herbaspirillum	Pseudomonadota	15	0	15	15	15	0	15	0	13	0	0	0	0	0	15	0	0	0	0	0	32	2	278	320	75	97	105	117	0	0	14	0	15	15	15	15	15	14	0	13	14	0	0	0	14	14	14	0
Herbiconiux	Actinomycetota	2	0	2	1	2	0	2	0	0	0	0	0	0	0	0	0	0	0	0	0	2	0	10	10	10	0	0	0	0	0	0	0	2	2	2	2	2	0	0	0	0	0	0	0	0	0	0	0
Herminiimonas	Pseudomonadota	1	0	1	1	1	0	1	0	0	0	0	0	0	0	0	0	0	0	0	0	5	1	14	15	5	2	7	5	0	0	1	0	1	1	1	1	1	0	0	0	0	0	0	0	0	1	0	0
Herpetosiphon	Chloroflexota	2	0	2	2	2	2	0	0	2	0	0	0	0	0	2	0	0	0	0	0	13	3	30	32	10	4	14	10	0	0	0	0	2	2	2	2	2	0	0	0	0	0	0	0	0	2	2	2
Hespellia	Bacillota	1	0	1	1	1	0	0	0	0	0	0	0	0	0	0	0	0	0	0	0	5	1	13	15	0	8	7	8	0	0	0	0	0	0	0	0	0	1	0	1	1	0	0	1	1	1	0	0
Hippea	Campylobacterota	4	4	4	4	0	4	0	0	0	0	0	0	0	0	0	0	0	0	0	0	13	0	77	96	20	33	28	32	0	0	0	0	4	4	4	4	4	4	0	4	4	0	4	1	4	4	0	4
Hirschia	Pseudomonadota	2	0	2	2	0	2	0	0	0	0	0	0	0	0	0	0	0	0	0	0	9	0	23	23	10	2	9	6	0	0	0	0	2	2	2	2	2	0	0	0	0	0	0	0	0	0	2	2
Histophilus	Pseudomonadota	1	0	1	0	1	0	0	0	0	0	0	0	0	0	0	0	0	0	0	0	0	0	5	5	5	0	0	0	0	0	0	0	1	1	1	1	1	0	0	0	0	0	0	0	0	0	0	0
Hoeflea	Pseudomonadota	3	3	1	3	1	3	0	0	0	3	0	0	0	0	3	0	0	3	1	0	13	1	62	65	15	27	18	24	0	0	3	0	3	3	3	3	3	3	1	3	3	1	3	3	3	3	3	3
Holdemanella	Bacillota	1	0	1	0	1	0	0	0	0	0	0	0	0	0	0	0	0	0	0	0	0	0	1	1	0	0	1	0	0	0	0	0	0	0	0	0	0	0	0	0	0	0	0	0	0	0	0	0
Holdemania	Bacillota	2	1	2	0	0	0	0	0	0	0	0	0	0	0	0	0	0	0	0	0	2	2	3	3	0	0	1	0	0	0	0	0	0	0	0	0	0	0	0	0	0	0	0	0	0	0	0	0
Holophaga	Acidobacteriota	1	1	1	1	0	0	0	0	0	0	0	0	0	0	1	1	1	0	0	0	18	6	19	22	3	9	7	8	1	0	0	0	0	1	1	0	1	1	0	1	1	0	1	1	1	1	1	1
Holospora	Pseudomonadota	3	0	0	0	0	0	0	0	0	0	0	0	0	0	0	0	0	0	0	0	0	0	0	0	0	0	0	0	0	0	0	0	0	0	0	0	0	0	0	0	0	0	0	0	0	0	0	0
Holzapfeliella	Bacillota	1	0	1	0	0	0	0	0	0	0	0	0	0	0	0	0	0	0	0	0	0	0	0	0	0	0	0	0	0	0	0	0	0	0	0	0	0	0	0	0	0	0	0	0	0	0	0	0
Hoylesella	Bacteroidota	10	9	10	7	0	2	0	1	0	0	0	0	0	0	10	0	0	0	0	0	12	2	58	54	10	4	35	21	0	0	0	0	0	0	0	10	0	0	0	0	0	0	0	0	0	0	4	0
Hoyosella	Actinomycetota	1	0	1	1	1	1	0	0	1	0	0	0	0	0	0	0	0	0	0	0	3	0	21	17	5	9	5	7	0	0	1	0	1	1	1	1	1	1	1	1	1	1	1	1	1	1	1	1
Hugenholtzia	Bacteroidota	1	0	1	1	0	1	0	0	0	0	0	0	0	0	1	0	0	0	0	0	4	0	5	5	4	0	0	0	0	0	0	0	1	1	1	1	0	0	0	0	0	0	0	0	0	0	0	0
Humibacter	Actinomycetota	1	0	1	0	1	0	1	0	0	0	0	0	0	0	0	0	0	0	0	0	0	0	5	6	5	0	0	0	0	0	0	0	1	1	1	1	1	0	0	0	0	0	0	0	0	0	0	1
Humidesulfovibrio	Thermodesulfobacteriota	2	2	2	2	2	0	0	0	0	0	0	0	0	0	0	0	0	0	0	0	8	4	33	37	10	15	10	14	0	0	0	0	2	2	2	2	2	2	0	2	2	0	0	2	2	2	1	2
Hungatella	Bacillota	2	0	2	2	1	0	0	0	0	0	0	0	0	0	0	0	0	0	0	0	9	5	29	35	3	16	12	16	0	0	0	0	0	0	1	1	1	2	0	2	2	0	1	2	2	1	0	1
Hutsoniella	Bacillota	1	0	1	0	1	0	0	0	0	0	0	0	0	0	1	0	0	0	0	0	0	0	0	0	0	0	0	0	0	0	0	0	0	0	0	0	0	0	0	0	0	0	0	0	0	0	0	0
Hwanghaeicola	Pseudomonadota	1	1	0	1	0	1	0	0	1	0	0	0	0	0	1	0	0	1	0	0	6	0	20	22	5	9	6	8	0	0	1	0	1	1	1	1	1	1	0	1	1	0	1	1	1	1	1	1
Hyalangium	Myxococcota	1	1	1	1	0	1	0	0	1	0	0	0	1	0	1	0	0	0	0	0	13	3	6	7	5	0	0	0	0	0	0	0	1	1	1	1	1	0	0	0	0	0	0	0	0	0	0	1
Hydrobacter	Bacteroidota	1	1	1	1	1	1	0	0	0	0	0	0	0	0	1	0	0	0	0	0	4	0	11	12	5	0	5	3	0	0	1	0	1	1	1	1	1	0	0	0	0	0	0	0	0	0	0	1
Hydrocarboniphaga	Pseudomonadota	2	0	2	2	2	1	2	0	2	0	0	0	0	0	2	0	0	0	0	0	5	0	14	16	10	0	2	1	0	0	0	0	2	2	2	2	2	0	0	0	0	0	0	0	0	0	0	2
Hydrogenibacillus	Bacillota	1	0	1	0	1	0	1	0	0	0	0	0	0	0	1	0	0	0	0	0	0	0	5	6	5	1	0	0	0	0	0	0	1	1	1	1	1	0	0	0	0	0	0	0	0	0	0	0
Hydrogenimonas	Campylobacterota	1	0	1	1	1	0	0	0	0	0	0	0	0	0	0	0	0	0	0	0	2	0	16	19	5	8	5	8	0	0	0	0	1	1	1	1	1	1	0	1	1	0	0	1	1	1	0	1
Hydrogenivirga	Aquificota	2	0	2	1	2	0	0	0	0	0	0	0	0	0	0	0	0	0	0	0	0	0	11	13	10	0	0	0	0	0	0	0	2	2	2	2	2	0	0	0	0	0	0	0	0	0	0	2
Hydrogenoanaerobacterium	Bacillota	1	1	1	1	0	0	0	1	1	0	0	0	0	0	0	0	0	0	0	0	6	1	20	23	5	9	7	8	0	0	0	0	1	1	1	1	1	1	0	1	1	0	1	1	1	1	0	1
Hydrogenobacter	Aquificota	1	0	1	0	1	0	0	0	0	0	0	0	0	0	0	0	0	0	0	0	0	0	5	6	5	0	0	0	0	0	0	0	1	1	1	1	1	0	0	0	0	0	0	0	0	0	0	1
Hydrogenobaculum	Aquificota	5	5	5	0	5	0	0	0	0	0	0	0	0	0	0	0	0	0	0	0	0	0	21	22	21	0	0	0	0	0	0	0	5	5	5	5	1	0	0	0	0	0	0	0	0	0	0	1
Hydrogenophaga	Pseudomonadota	2	1	2	2	2	2	1	0	2	0	0	0	0	0	2	1	0	0	0	0	7	0	28	29	10	3	14	10	0	0	0	0	2	2	2	2	2	0	0	0	0	0	0	0	0	1	1	0
Hydrogenovibrio	Pseudomonadota	8	0	8	8	7	0	0	0	3	0	0	0	0	0	8	0	0	0	0	0	17	1	51	56	37	0	6	5	0	0	0	0	8	8	8	6	7	0	0	0	0	0	0	0	0	0	0	5
Hydrotalea	Bacteroidota	1	1	1	1	0	1	1	0	0	0	0	0	0	0	1	0	0	0	0	0	4	0	6	7	5	0	0	0	0	0	0	0	1	1	1	1	1	0	0	0	0	0	0	0	0	0	0	1
Hylemonella	Pseudomonadota	1	0	1	1	1	1	0	0	1	0	0	0	0	0	1	0	0	0	0	0	5	0	15	16	5	2	7	5	0	0	0	0	1	1	1	1	1	0	0	0	0	0	0	0	0	1	1	1
Hymenobacter	Bacteroidota	15	0	15	15	1	14	1	1	5	0	0	0	0	0	14	0	0	0	0	0	85	4	110	112	68	2	26	16	0	0	1	0	15	15	15	15	8	0	0	0	0	0	0	0	0	2	0	2
Hyphomicrobium	Pseudomonadota	8	8	2	7	3	8	0	0	7	0	4	0	0	0	8	0	0	0	0	0	39	6	176	160	40	72	48	62	5	0	4	0	8	8	8	8	8	8	8	8	8	8	8	8	8	8	8	6
Hyphomonas	Pseudomonadota	13	6	9	13	1	13	0	0	1	0	0	0	0	0	13	0	0	0	0	0	52	0	165	165	65	13	74	51	0	0	0	0	13	13	13	13	13	0	0	0	0	0	0	0	0	0	13	13
Hyunsoonleella	Bacteroidota	1	1	0	1	0	1	0	0	0	0	0	0	0	0	1	0	0	0	0	0	5	0	5	6	4	0	0	0	0	0	0	0	1	1	0	1	1	0	0	0	0	0	0	0	0	0	0	1
Ideonella	Pseudomonadota	2	1	2	2	1	2	0	0	2	0	0	0	0	0	2	0	0	0	1	0	18	6	30	32	10	10	10	10	0	0	0	0	2	2	2	2	2	1	0	1	1	0	0	1	1	2	1	0
Idiomarina	Pseudomonadota	7	0	7	0	0	0	7	0	0	0	0	0	0	0	3	0	0	0	0	0	0	0	30	30	29	0	1	1	0	0	0	0	7	7	7	5	3	0	0	0	0	0	0	0	0	0	0	0
Ignatzschineria	Pseudomonadota	1	0	1	1	1	0	0	0	0	0	0	0	0	0	1	0	0	0	0	0	3	1	4	4	3	0	0	0	0	0	0	0	1	1	1	0	0	0	0	0	0	0	0	0	0	0	0	0
Ignavibacterium	Ignavibacteriota	1	1	0	1	0	1	0	0	0	0	0	0	0	0	1	0	0	0	0	0	10	2	6	6	5	0	0	0	0	0	0	0	1	1	1	1	1	0	0	0	0	0	0	0	0	0	0	0
Ignavigranum	Bacillota	1	1	1	0	0	0	0	0	1	0	0	0	0	0	1	0	0	0	0	0	0	0	16	22	3	9	6	8	0	1	0	0	0	1	0	1	1	1	0	1	1	0	1	0	1	1	0	1
Ilumatobacter	Actinomycetota	2	0	2	2	0	2	0	0	0	0	0	0	0	0	2	0	0	1	0	0	14	0	26	28	10	2	12	12	1	0	0	0	2	2	2	2	2	0	0	0	0	0	0	0	2	0	0	2
Ilyobacter	Fusobacteriota	1	1	1	1	0	1	0	1	0	0	1	0	0	0	0	0	0	0	0	0	7	1	19	25	5	9	7	8	0	0	0	0	1	1	1	1	1	1	0	1	1	0	1	0	1	1	0	1
Imhoffiella	Pseudomonadota	1	0	1	1	1	0	1	0	0	0	0	0	0	0	1	0	0	0	1	0	7	3	19	20	4	9	7	8	1	0	0	0	0	1	1	1	1	1	0	1	1	1	1	1	1	1	0	1
Imtechella	Bacteroidota	1	1	1	1	0	1	0	0	0	0	0	0	0	0	1	0	0	0	0	0	5	0	6	7	5	0	0	0	0	0	0	0	1	1	1	1	1	0	0	0	0	0	0	0	0	0	0	1
Indibacter	Bacteroidota	1	0	1	1	1	1	0	0	0	0	0	0	0	0	1	0	0	0	0	0	5	0	7	8	5	0	1	0	0	0	0	0	1	1	1	1	1	0	0	0	0	0	0	0	0	0	0	1
Inquilinus	Pseudomonadota	1	1	1	1	1	1	0	0	0	0	0	0	0	0	1	0	0	1	0	0	6	1	21	21	4	9	7	8	0	0	1	0	1	1	1	0	1	1	0	1	1	1	1	1	1	1	1	1
Insolitispirillum	Pseudomonadota	1	1	0	1	1	1	1	0	1	0	0	0	0	0	1	0	0	0	0	0	5	1	21	23	5	9	7	8	0	0	1	0	1	1	1	1	1	1	0	1	1	0	1	1	1	1	1	1
Intestinibacter	Bacillota	1	0	1	1	0	0	0	0	0	0	0	0	0	0	1	0	1	1	0	0	17	2	18	24	5	8	7	7	0	0	0	0	1	1	1	1	1	0	0	1	1	0	1	0	1	1	0	1
Intrasporangium	Actinomycetota	3	3	1	3	1	3	0	0	0	0	0	0	3	0	0	0	0	0	0	0	25	0	55	47	15	18	17	20	0	0	0	0	3	3	3	3	3	2	2	2	2	2	2	2	2	2	2	2
Isoalcanivorax	Pseudomonadota	1	0	1	1	1	0	1	0	0	0	0	0	0	0	1	0	0	0	0	0	2	0	13	14	5	0	7	5	0	0	0	0	1	1	1	1	1	0	0	0	0	0	0	0	0	0	0	1
Isobaculum	Bacillota	1	0	1	0	0	0	0	0	1	0	0	0	0	0	1	0	0	0	0	0	0	0	2	2	1	0	0	0	0	0	0	0	1	0	0	0	0	0	0	0	0	0	0	0	0	0	0	0
Isoptericola	Actinomycetota	3	0	3	3	3	0	3	0	0	0	0	0	0	0	0	0	0	0	0	0	6	0	15	18	15	0	0	0	0	0	0	0	3	3	3	3	3	0	0	0	0	0	0	0	0	0	0	3
Isosphaera	Planctomycetota	1	1	0	1	1	1	1	0	0	0	0	0	0	0	1	0	0	0	0	0	6	0	11	11	5	2	3	1	0	0	0	0	1	1	1	1	1	0	0	0	0	0	0	1	0	1	0	1
Izhakiella	Pseudomonadota	1	0	1	1	1	0	0	0	0	0	0	0	0	0	1	0	0	0	0	0	2	0	6	7	5	0	0	0	0	0	0	0	1	1	1	1	1	0	0	0	0	0	0	0	0	0	0	1
Janibacter	Actinomycetota	6	6	0	5	0	6	0	0	0	0	0	0	1	0	0	0	0	0	0	0	39	0	132	104	30	54	36	48	0	0	0	0	6	6	6	6	6	6	6	6	6	6	6	6	6	6	6	2
Jannaschia	Pseudomonadota	9	9	0	9	7	9	0	0	1	3	0	0	0	0	9	5	0	8	1	0	41	1	154	161	40	62	47	58	1	0	3	0	8	7	8	9	8	6	1	7	6	1	6	8	8	6	9	8
Janthinobacterium	Pseudomonadota	14	0	14	14	14	3	14	0	11	0	0	0	0	0	12	0	0	0	0	0	63	12	201	211	69	34	90	73	0	0	4	0	14	14	13	14	14	3	0	3	3	0	0	1	3	4	11	0
Jatrophihabitans	Actinomycetota	1	1	0	1	1	1	0	0	1	0	0	0	0	0	0	0	0	1	0	0	11	0	20	16	5	9	4	6	0	0	0	0	1	1	1	1	1	1	1	1	1	1	1	1	1	1	1	1
Jejuia	Bacteroidota	1	1	0	1	0	1	0	0	0	0	0	0	0	0	1	0	0	0	0	0	5	0	5	6	4	0	0	0	0	0	0	0	1	1	0	1	1	0	0	0	0	0	0	0	0	0	0	1
Jeotgalibaca	Bacillota	1	1	1	0	0	0	0	0	1	0	0	0	0	0	1	0	0	0	0	0	0	0	1	1	0	0	0	0	0	0	0	0	0	0	0	0	0	0	0	0	0	0	0	0	0	0	0	0
Jeotgalibacillus	Bacillota	4	3	4	3	4	3	1	0	0	0	0	0	0	0	4	0	0	0	0	0	25	3	42	45	20	2	16	13	3	2	0	0	4	4	4	4	4	0	0	0	0	0	0	0	0	2	0	3
Jeotgalicoccus	Bacillota	3	0	3	0	1	0	0	0	0	0	0	0	0	0	3	0	0	0	0	0	0	0	12	12	12	0	0	0	0	0	0	0	3	3	3	3	0	0	0	0	0	0	0	0	0	0	0	0
Jezberella	Pseudomonadota	1	0	1	1	1	0	1	0	1	0	0	0	0	0	0	0	0	0	0	0	2	0	6	7	5	1	0	0	0	0	0	0	1	1	1	1	1	0	0	0	0	0	0	0	0	0	0	0
Jhaorihella	Pseudomonadota	1	1	0	1	0	1	0	0	0	1	0	0	0	0	1	1	0	1	0	0	4	0	22	20	5	9	6	8	1	0	1	0	1	1	1	1	1	1	1	1	1	1	1	1	1	1	1	1
Jiangella	Actinomycetota	5	5	5	5	5	5	0	0	0	0	0	0	0	0	0	0	0	0	0	0	33	5	65	64	25	13	21	18	0	0	0	0	5	5	5	5	5	1	1	1	1	2	3	1	1	2	1	5
Johnsonella	Bacillota	1	0	1	1	1	0	0	0	0	0	0	0	0	0	0	0	0	0	0	0	4	2	16	19	4	7	6	7	0	0	0	0	0	1	1	1	1	1	0	1	0	0	0	1	1	1	0	1
Jonesia	Actinomycetota	2	0	2	2	2	0	0	0	0	0	0	0	0	0	0	0	0	0	0	0	4	0	10	12	10	0	0	0	0	0	0	0	2	2	2	2	2	0	0	0	0	0	0	0	0	0	0	2
Jongsikchunia	Actinomycetota	1	0	1	1	1	1	1	0	0	0	0	0	0	0	0	0	0	0	0	0	3	0	20	16	5	9	4	6	0	0	1	0	1	1	1	1	1	1	1	1	1	1	1	1	1	1	1	1
Jonquetella	Synergistota	2	2	2	2	0	2	0	0	0	0	0	0	0	0	0	0	0	2	0	0	10	0	34	38	6	16	14	16	0	0	0	0	0	2	0	2	2	2	0	2	2	0	0	2	2	2	0	0
Joostella	Bacteroidota	1	1	1	1	1	1	0	0	0	0	0	0	0	0	1	0	0	0	0	0	6	1	6	7	5	0	0	0	0	0	0	0	1	1	1	1	1	0	0	0	0	0	0	0	0	0	0	1
Kaistella	Bacteroidota	7	5	0	5	0	7	0	0	0	0	0	0	0	0	7	0	0	0	0	0	23	0	35	35	28	0	0	0	0	0	0	0	7	7	7	7	0	0	0	0	0	0	0	0	0	0	0	0
Kaistia	Pseudomonadota	3	3	2	3	2	3	0	0	0	0	0	0	0	0	3	0	0	0	0	0	9	0	47	47	15	11	18	18	0	0	0	0	3	3	3	3	3	1	1	1	1	0	1	1	1	1	3	3
Kallotenue	Chloroflexota	1	1	0	1	0	1	0	0	0	0	0	0	0	0	1	0	0	0	0	0	8	1	18	20	5	7	6	7	0	0	0	0	1	1	1	1	1	0	0	1	1	0	0	1	1	1	1	1
Kamptonema	Cyanobacteriota	2	2	0	2	0	0	0	0	0	0	0	0	0	0	2	0	0	0	0	0	10	6	38	40	10	18	10	16	0	0	0	0	2	2	2	2	2	2	0	2	2	0	2	2	2	2	2	0
Kandleria	Bacillota	1	0	1	1	0	0	0	0	0	0	0	0	0	0	0	0	0	0	0	0	2	0	0	0	0	0	0	0	0	0	0	0	0	0	0	0	0	0	0	0	0	0	0	0	0	0	0	0
Kangiella	Pseudomonadota	3	0	3	3	1	0	3	0	0	0	0	0	0	0	2	0	0	0	0	0	6	0	18	21	15	0	0	0	0	0	0	0	3	3	3	3	3	0	0	0	0	0	0	0	0	0	0	3
Ketogulonicigenium	Pseudomonadota	1	0	1	1	1	0	1	0	0	0	0	0	0	0	1	0	0	0	0	0	2	0	6	5	4	1	0	0	0	0	0	0	1	1	1	1	0	0	0	0	0	0	0	0	0	0	1	0
Kibdelosporangium	Actinomycetota	3	3	3	3	3	3	0	0	0	0	0	0	3	0	0	0	0	0	0	0	30	8	65	57	15	26	18	24	2	0	3	0	3	3	3	3	3	3	3	3	3	2	3	3	3	3	3	3
Kiloniella	Pseudomonadota	3	3	1	3	0	3	0	0	0	3	0	0	0	0	3	0	0	3	0	0	12	0	61	67	15	27	19	24	1	0	3	0	3	3	3	3	3	3	0	3	3	0	3	3	3	3	3	3
Kineococcus	Actinomycetota	1	0	1	0	1	0	1	0	0	0	0	0	0	0	0	0	0	0	0	0	0	0	6	7	5	0	1	0	0	0	0	0	1	1	1	1	1	0	0	0	0	0	0	0	0	0	0	1
Kineosphaera	Actinomycetota	1	1	0	1	0	1	1	0	1	0	0	0	0	0	0	0	0	1	0	0	10	0	19	17	5	8	4	6	0	0	0	0	1	1	1	1	1	1	1	1	1	0	1	1	1	1	1	1
Kineothrix	Bacillota	1	0	1	1	1	0	0	0	0	0	0	0	0	0	0	0	0	0	0	0	5	3	14	16	0	8	7	8	0	0	0	0	0	0	0	0	0	1	0	1	1	0	0	1	1	1	0	0
Kingella	Pseudomonadota	3	0	3	0	3	0	0	0	0	0	0	0	0	0	0	0	0	0	0	0	0	0	15	15	15	0	0	0	0	0	0	0	3	3	3	3	3	0	0	0	0	0	0	0	0	0	0	0
Kitasatospora	Actinomycetota	10	10	10	10	6	10	1	4	0	0	0	0	0	0	0	0	0	0	0	0	74	9	196	179	49	77	55	72	5	0	0	0	9	10	10	10	10	9	8	9	9	4	9	8	9	9	9	9
Klebsiella	Pseudomonadota	52	0	52	52	52	5	0	5	51	0	51	0	0	0	52	0	0	0	0	0	114	0	979	1282	260	459	357	408	0	0	0	0	52	52	52	52	52	51	0	51	51	0	51	0	51	51	4	52
Klenkia	Actinomycetota	4	4	0	4	4	4	0	0	4	0	1	0	4	0	0	0	0	0	0	0	24	0	88	76	20	36	24	32	0	0	4	0	4	4	4	4	4	4	4	4	4	4	4	4	4	4	4	4
Kluyvera	Pseudomonadota	2	0	2	2	2	0	1	0	0	0	0	0	0	0	2	0	0	0	0	0	4	0	38	50	10	18	14	16	0	0	0	0	2	2	2	2	2	2	0	2	2	0	2	0	2	2	0	2
Knoellia	Actinomycetota	6	6	3	6	0	6	1	0	0	0	0	0	6	0	0	0	0	0	0	0	44	0	85	76	30	27	19	24	0	0	0	0	6	6	6	6	6	3	3	3	3	3	3	3	3	3	3	6
Kocuria	Actinomycetota	11	0	11	0	10	0	10	0	0	0	0	0	0	0	0	0	0	0	0	0	0	0	48	52	48	0	0	0	0	0	0	0	11	6	10	10	11	0	0	0	0	0	0	0	0	0	0	4
Komagataeibacter	Pseudomonadota	7	0	0	7	5	0	1	0	5	0	0	0	0	0	7	0	0	0	0	0	41	25	153	153	35	63	48	56	0	0	7	0	7	7	7	7	7	7	7	7	7	0	7	7	7	7	7	7
Kordia	Bacteroidota	3	0	3	3	0	3	0	0	0	0	0	0	0	0	3	0	0	0	0	0	24	9	16	16	11	2	0	0	0	0	0	0	3	3	0	3	2	0	0	0	0	0	0	0	0	0	2	2
Kordiimonas	Pseudomonadota	2	2	2	2	2	2	1	0	0	0	0	0	0	0	2	0	0	0	0	0	6	0	18	18	10	2	4	2	0	0	0	0	2	2	2	2	2	0	0	0	0	0	0	0	0	0	2	2
Kosakonia	Pseudomonadota	9	0	9	9	9	6	1	0	9	0	0	0	0	0	9	0	0	0	0	0	24	0	171	225	45	81	63	72	0	0	0	0	9	9	9	9	9	9	0	9	9	0	9	0	9	9	0	9
Kosmotoga	Thermotogota	2	0	2	0	0	2	0	0	0	0	0	0	2	2	0	1	0	0	0	0	11	5	7	7	0	0	5	3	0	0	0	0	0	0	0	0	0	0	0	0	0	0	0	0	0	0	0	0
Kozakia	Pseudomonadota	1	0	0	1	0	0	0	0	0	0	0	0	0	0	1	0	0	0	0	0	2	0	23	21	5	9	7	8	0	0	1	0	1	1	1	1	1	1	1	1	1	1	1	1	1	1	1	1
Krasilnikoviella	Actinomycetota	1	0	1	1	1	0	1	0	0	0	0	0	0	0	0	0	0	0	0	0	2	0	5	6	5	0	0	0	0	0	0	0	1	1	1	1	1	0	0	0	0	0	0	0	0	0	0	1
Kribbella	Actinomycetota	2	2	2	2	0	2	0	1	0	0	0	0	2	0	0	0	0	0	0	0	13	0	45	37	10	18	13	16	0	0	0	0	2	2	2	2	2	2	2	2	2	2	2	2	2	2	2	2
Kriegella	Bacteroidota	1	1	1	1	1	1	0	0	0	0	0	0	0	0	1	0	0	0	0	0	4	0	5	6	4	0	0	0	0	0	0	0	1	1	0	1	1	0	0	0	0	0	0	0	0	0	0	1
Kroppenstedtia	Bacillota	1	1	1	1	0	1	0	0	0	0	0	0	1	0	1	0	0	0	0	0	5	0	14	16	5	2	7	5	1	0	0	0	1	1	1	1	1	0	0	0	0	0	0	0	0	1	0	1
Ktedonobacter	Chloroflexota	1	0	1	1	1	1	0	0	0	0	0	0	0	0	1	0	0	0	0	0	7	0	14	14	5	1	7	5	0	0	0	0	1	1	1	1	1	0	0	0	0	0	0	0	0	0	1	1
Kurthia	Bacillota	5	0	5	5	5	5	2	0	0	0	0	0	0	0	5	0	0	0	0	0	26	4	91	100	25	36	33	36	5	1	1	0	5	5	5	5	5	4	0	4	4	0	4	4	4	4	0	1
Kushneria	Pseudomonadota	2	0	2	2	1	0	0	0	2	0	0	0	0	0	2	0	0	0	0	0	4	0	44	46	10	18	14	16	0	0	2	0	2	2	2	2	2	2	2	2	2	0	2	2	2	2	2	2
Kutzneria	Actinomycetota	3	3	3	3	2	3	0	3	0	0	0	0	3	0	0	0	0	0	0	0	31	3	60	63	15	27	18	24	3	0	3	0	3	3	3	3	3	3	0	3	3	0	3	3	3	3	3	3
Kyrpidia	Bacillota	1	0	0	1	1	1	0	0	0	0	0	0	0	0	1	0	0	0	0	0	6	1	19	22	5	9	6	8	1	0	1	0	1	1	1	1	1	1	0	1	1	0	1	1	1	1	0	1
Kytococcus	Actinomycetota	1	1	1	0	1	1	0	0	0	0	0	0	0	0	0	0	0	0	0	0	1	0	6	6	5	0	0	0	0	0	0	0	1	1	1	1	1	0	0	0	0	0	0	0	0	0	0	0
Labrenzia	Pseudomonadota	1	1	0	1	0	1	0	0	0	1	0	0	0	0	1	0	0	1	0	0	7	1	20	22	5	9	6	8	0	0	1	0	1	1	1	1	1	1	0	1	1	0	1	1	1	1	1	1
Lachnoanaerobaculum	Bacillota	5	0	5	5	1	0	0	0	0	0	0	0	4	0	0	0	0	0	0	0	20	0	95	110	25	45	30	40	0	0	0	0	5	5	5	5	5	5	0	5	5	0	5	5	5	5	0	5
Lachnobacterium	Bacillota	1	0	1	1	0	0	0	0	0	0	0	0	0	0	0	0	0	0	0	0	3	1	10	13	1	6	4	5	0	0	0	0	0	0	0	0	1	0	0	1	1	0	0	1	1	0	0	1
Lachnoclostridium	Bacillota	9	0	9	9	1	0	0	0	2	0	0	3	0	0	2	0	0	1	0	0	47	23	138	159	24	64	55	63	1	0	0	0	3	4	5	6	6	7	0	8	8	0	5	8	8	7	0	6
Lachnospira	Bacillota	3	0	3	3	3	0	0	0	0	0	0	0	0	0	0	0	0	0	0	0	6	0	19	24	7	8	6	7	0	0	0	0	1	1	1	1	3	0	0	1	1	0	1	1	1	1	0	3
Lacibacter	Bacteroidota	1	1	1	1	0	1	0	0	0	0	0	0	0	0	1	0	0	0	0	0	6	1	9	10	5	0	3	1	0	0	0	0	1	1	1	1	1	0	0	0	0	0	0	0	0	0	0	1
Lacimicrobium	Pseudomonadota	1	0	1	1	1	0	1	0	0	0	0	0	0	0	1	0	0	0	0	0	2	0	6	7	4	0	1	1	0	0	0	0	1	1	1	0	1	0	0	0	0	0	0	0	0	0	0	1
Lacinutrix	Bacteroidota	3	0	2	2	0	3	0	0	0	0	0	0	0	0	3	0	0	0	0	0	16	4	13	14	10	0	0	0	0	0	0	0	3	3	0	3	1	0	0	0	0	0	0	0	0	0	0	1
Lacrimispora	Bacillota	7	0	7	7	1	0	0	0	4	0	0	2	0	0	0	0	0	0	0	0	26	10	133	154	33	59	47	56	0	0	0	0	6	6	7	7	7	7	0	7	7	0	5	6	7	7	0	6
Lacticaseibacillus	Bacillota	11	6	11	0	7	0	0	0	0	0	0	0	0	0	4	0	0	0	0	0	0	0	1	1	0	0	1	0	0	0	0	0	0	0	0	0	0	0	0	0	0	0	0	0	0	0	0	0
Lacticigenium	Bacillota	1	1	1	0	0	0	0	0	0	0	0	0	0	0	1	0	0	0	0	0	0	0	1	1	0	0	0	0	0	0	0	0	0	0	0	0	0	0	0	0	0	0	0	0	0	0	0	0
Lactiplantibacillus	Bacillota	7	0	7	0	7	0	0	0	0	0	0	0	0	0	0	0	0	0	0	0	0	0	2	2	0	0	2	1	0	0	0	0	0	0	0	0	0	0	0	0	0	0	0	0	0	0	0	0
Lactobacillus	Bacillota	40	24	30	1	8	0	0	0	0	0	0	3	0	0	1	0	0	0	0	0	2	0	14	17	1	8	6	7	0	0	0	0	0	0	0	0	1	0	0	1	1	0	1	1	1	1	0	1
Lactococcus	Bacillota	5	0	5	2	3	0	0	0	0	0	0	0	0	0	4	0	0	0	0	0	5	0	1	1	0	0	1	0	0	0	0	0	0	0	0	0	0	0	0	0	0	0	0	0	0	0	0	0
Lactonifactor	Bacillota	1	1	1	1	0	0	0	0	1	0	0	0	0	0	0	0	1	1	0	0	9	1	20	22	5	8	7	8	0	0	0	0	1	1	1	1	1	1	0	1	1	0	1	1	1	1	0	1
Lagierella	Bacillota	1	0	1	0	1	0	0	0	0	0	0	0	0	0	0	0	0	0	0	0	1	1	0	0	0	0	0	0	0	0	0	0	0	0	0	0	0	0	0	0	0	0	0	0	0	0	0	0
Lamprocystis	Pseudomonadota	1	0	1	1	0	0	1	0	1	0	0	0	0	0	1	0	0	0	1	0	4	2	19	20	5	6	7	7	0	0	0	0	1	1	1	1	1	0	0	1	1	0	0	1	1	1	1	1
Lampropedia	Pseudomonadota	1	0	1	1	1	1	1	0	0	0	0	0	0	0	1	0	0	0	0	0	3	0	14	14	5	1	7	5	0	0	0	0	1	1	1	1	1	0	0	0	0	0	0	0	0	0	1	0
Lancefieldella	Actinomycetota	2	0	2	0	1	0	0	0	0	0	0	0	0	0	0	0	0	0	0	0	0	0	1	1	0	0	1	1	0	0	0	0	0	0	0	0	0	0	0	0	0	0	0	0	0	0	0	0
Lapidilactobacillus	Bacillota	2	0	2	0	0	0	0	0	0	0	0	0	0	0	2	0	0	0	0	0	0	0	0	0	0	0	0	0	0	0	0	0	0	0	0	0	0	0	0	0	0	0	0	0	0	0	0	0
Laribacter	Pseudomonadota	1	1	1	1	1	0	1	0	0	0	0	0	0	0	1	0	0	0	0	0	2	0	12	13	5	0	6	4	0	0	1	0	1	1	1	1	1	0	0	0	0	0	0	0	0	0	0	1
Larkinella	Bacteroidota	1	0	1	1	1	1	0	0	1	0	0	0	0	0	1	0	0	0	0	0	5	0	7	8	5	0	1	0	0	0	0	0	1	1	1	1	1	0	0	0	0	0	0	0	0	0	0	1
Latilactobacillus	Bacillota	4	1	4	0	0	0	0	0	0	0	2	0	0	0	4	0	0	0	0	0	0	0	3	3	0	0	0	0	0	0	0	0	0	0	0	0	0	0	0	0	0	0	0	0	0	0	0	0
Lautropia	Pseudomonadota	1	1	1	1	1	0	1	0	0	0	0	0	0	0	0	0	0	0	0	0	2	0	15	17	5	6	4	4	0	0	1	0	1	1	1	1	1	0	0	1	0	0	0	1	1	1	1	1
Lawsonella	Actinomycetota	2	0	2	1	2	0	0	0	0	0	0	0	0	0	0	0	0	0	0	0	0	0	23	17	6	9	6	7	0	0	0	0	0	2	1	1	2	2	1	2	0	2	0	0	0	2	1	0
Lawsonia	Thermodesulfobacteriota	1	1	1	0	0	0	0	0	0	0	0	0	0	0	0	0	0	0	0	0	1	1	6	7	5	1	0	0	0	0	0	0	1	1	1	1	1	0	0	0	0	0	0	0	0	0	1	1
Leadbettera	Spirochaetota	1	1	1	1	0	0	0	0	0	0	0	0	0	0	0	0	1	1	0	0	7	2	8	9	3	0	4	3	0	0	0	0	0	0	1	1	1	0	0	0	0	0	0	0	0	0	0	1
Leadbetterella	Bacteroidota	1	1	1	1	1	1	0	0	0	0	0	0	0	0	1	0	0	0	0	0	3	0	7	8	5	0	1	0	0	0	0	0	1	1	1	1	1	0	0	0	0	0	0	0	0	0	0	1
Leclercia	Pseudomonadota	2	0	2	2	2	0	0	0	0	0	0	0	0	0	2	0	0	0	0	0	4	0	12	14	10	0	0	0	0	0	0	0	2	2	2	2	2	0	0	0	0	0	0	0	0	0	0	2
Leeia	Pseudomonadota	1	0	1	1	1	0	0	0	0	0	0	0	0	0	1	0	0	0	0	0	2	0	13	14	5	0	7	5	0	0	0	0	1	1	1	1	1	0	0	0	0	0	0	0	0	0	0	1
Leeuwenhoekiella	Bacteroidota	5	3	2	5	3	5	0	0	1	0	0	0	0	0	5	0	0	0	0	0	25	0	30	35	25	0	0	0	0	0	0	0	5	5	5	5	5	0	0	0	0	0	0	0	0	0	0	5
Legionella	Pseudomonadota	47	14	46	1	2	0	47	0	0	0	0	0	0	0	0	0	0	0	0	0	3	1	233	234	233	1	0	0	0	0	0	0	47	47	47	45	47	0	0	0	0	0	0	0	0	0	0	0
Leifsonia	Actinomycetota	22	0	22	5	20	0	21	0	0	0	0	0	0	0	0	0	0	0	0	0	10	0	96	98	96	0	0	0	0	0	0	0	22	22	22	22	8	0	0	0	0	0	0	0	0	0	0	2
Leisingera	Pseudomonadota	12	12	1	12	1	12	0	2	0	12	0	0	0	0	12	11	0	12	0	0	52	0	264	234	60	108	72	96	7	0	12	0	12	12	12	12	12	12	12	12	12	12	12	12	12	12	12	6
Lelliottia	Pseudomonadota	1	0	1	1	1	0	0	0	0	0	0	0	0	0	1	0	0	0	0	0	2	0	12	13	5	0	6	4	0	0	0	0	1	1	1	1	1	0	0	0	0	0	0	0	0	0	0	1
Leminorella	Pseudomonadota	1	0	1	1	1	0	0	0	0	0	0	0	0	0	1	0	0	0	0	0	5	3	12	13	5	0	6	4	0	0	0	0	1	1	1	1	1	0	0	0	0	0	0	0	0	0	0	1
Lentibacillus	Bacillota	4	1	4	0	1	4	3	0	0	0	0	0	0	0	4	0	0	0	0	0	8	0	39	42	19	0	16	14	3	3	0	0	4	4	4	4	3	0	0	0	0	0	0	0	0	0	0	3
Lentibacter	Pseudomonadota	1	1	0	1	0	1	0	0	0	0	0	0	0	0	1	0	0	1	0	0	4	0	9	9	5	2	1	1	0	0	0	0	1	1	1	1	1	0	0	0	0	0	1	0	0	0	1	1
Lentilactobacillus	Bacillota	13	12	13	1	12	0	0	0	4	0	4	0	0	0	5	0	0	0	0	0	0	0	63	81	15	27	27	27	0	5	0	0	3	3	3	3	3	3	0	3	3	0	3	0	3	3	0	3
Lentimicrobium	Bacteroidota	1	1	0	1	0	1	0	0	0	0	0	0	0	0	1	0	0	0	0	0	6	1	2	2	1	0	0	0	0	0	0	0	0	0	0	1	0	0	0	0	0	0	0	0	0	0	0	0
Lentisphaera	Lentisphaerota	1	0	1	1	0	0	0	0	1	0	0	0	0	0	0	0	0	0	0	0	4	2	11	10	3	1	6	4	0	0	1	0	1	1	1	0	0	0	0	0	0	0	0	0	0	0	1	0
Lentzea	Actinomycetota	11	11	9	11	4	11	0	7	0	0	0	0	11	1	0	0	0	0	0	0	115	6	242	209	55	99	66	88	1	0	11	0	11	11	11	11	11	11	11	11	11	11	11	11	11	11	11	11
Leptolyngbya	Cyanobacteriota	9	8	1	9	2	0	0	0	0	0	0	0	0	0	9	0	0	0	2	0	42	22	161	174	44	74	43	68	0	0	0	0	9	9	9	8	9	8	0	8	8	0	8	9	9	8	8	0
Leptonema	Spirochaetota	1	1	0	1	0	1	0	0	1	0	0	0	0	0	1	0	0	0	0	0	5	0	7	8	2	0	4	2	0	0	0	0	0	1	0	0	1	0	0	0	0	0	0	0	0	0	0	1
Leptospira	Spirochaetota	26	25	4	26	0	26	0	0	13	0	0	0	0	0	26	0	0	0	0	0	159	29	358	399	104	112	132	129	16	0	0	0	26	26	26	0	26	16	0	16	16	0	0	16	16	16	0	25
Leptospirillum	Nitrospirota	5	4	1	4	1	0	0	0	0	0	0	0	0	0	0	0	0	0	0	0	30	22	81	94	25	33	28	32	0	0	4	0	5	5	5	5	5	4	0	4	4	0	0	4	4	4	0	4
Leptothrix	Pseudomonadota	1	1	1	1	0	1	0	0	1	0	0	0	0	0	1	0	0	0	0	0	7	0	13	14	5	1	7	5	0	0	0	0	1	1	1	1	1	0	0	0	0	0	0	0	0	0	0	0
Leptotrichia	Fusobacteriota	10	0	10	10	6	0	0	0	5	0	0	0	0	0	0	0	0	1	0	0	49	23	188	248	48	90	70	80	0	0	0	0	8	10	10	10	10	10	0	10	10	0	10	0	10	10	0	10
Leucobacter	Actinomycetota	9	0	9	0	9	0	9	0	0	0	0	0	0	0	0	0	0	0	0	0	0	0	37	37	37	0	0	0	0	0	0	0	9	9	8	9	2	0	0	0	0	0	0	0	0	0	0	0
Leuconostoc	Bacillota	12	0	12	0	6	0	0	0	0	0	0	0	0	0	0	0	0	0	0	0	0	0	0	0	0	0	0	0	0	0	0	0	0	0	0	0	0	0	0	0	0	0	0	0	0	0	0	0
Leucothrix	Pseudomonadota	1	0	1	1	1	1	1	0	0	0	0	0	0	0	1	1	0	1	0	0	6	1	21	22	5	8	7	8	0	0	1	0	1	1	1	1	1	1	0	1	1	0	1	1	1	1	1	1
Levilactobacillus	Bacillota	10	4	10	0	2	0	0	0	1	0	5	0	0	0	0	0	0	0	0	0	0	0	1	1	0	0	0	0	0	0	0	0	0	0	0	0	0	0	0	0	0	0	0	0	0	0	0	0
Lewinella	Bacteroidota	1	0	1	1	0	1	0	0	0	0	0	0	0	0	1	0	0	0	0	0	7	3	6	7	5	0	0	0	0	0	0	0	1	1	1	1	1	0	0	0	0	0	0	0	0	0	0	1
Liberibacter	Pseudomonadota	5	1	5	0	0	0	0	0	0	0	0	0	0	0	0	0	0	0	0	0	0	0	21	21	20	0	1	0	0	0	0	0	5	5	5	5	0	0	0	0	0	0	0	0	0	0	0	0
Ligilactobacillus	Bacillota	12	2	11	0	4	0	0	0	0	0	1	1	0	0	2	0	0	0	0	0	0	0	0	0	0	0	0	0	0	0	0	0	0	0	0	0	0	0	0	0	0	0	0	0	0	0	0	0
Lihuaxuella	Bacillota	1	1	1	1	0	1	0	0	0	0	0	0	0	0	1	0	0	0	0	0	6	2	20	23	5	9	7	8	1	0	1	0	1	1	1	1	1	1	0	1	1	0	1	1	1	1	0	1
Limimaricola	Pseudomonadota	3	3	0	3	0	3	0	0	0	0	0	0	0	0	3	0	0	3	0	0	9	0	60	66	15	27	18	24	0	0	3	0	3	3	3	3	3	3	0	3	3	0	3	3	3	3	3	3
Limimonas	Pseudomonadota	1	1	0	0	0	1	0	0	0	0	0	0	0	0	1	0	0	0	0	0	1	0	9	8	5	1	2	1	0	0	0	0	1	1	1	1	1	0	0	0	0	0	0	0	0	0	1	0
Limisalsivibrio	Deferribacterota	1	1	0	1	0	1	0	0	0	0	0	0	0	0	0	0	0	0	0	0	5	2	5	5	4	0	0	0	0	0	0	0	1	1	1	1	0	0	0	0	0	0	0	0	0	0	0	0
Limnobacter	Pseudomonadota	1	0	1	1	1	1	1	0	0	0	0	0	0	0	1	0	0	0	0	0	4	0	5	6	4	1	0	0	0	0	0	0	1	1	1	0	1	0	0	0	0	0	0	0	0	0	0	0
Limnochorda	Bacillota	1	0	0	0	1	1	0	0	0	0	0	0	0	0	1	0	0	0	0	0	2	0	14	15	5	1	7	5	0	0	0	0	1	1	1	1	1	0	0	0	0	0	0	0	0	1	0	1
Limnohabitans	Pseudomonadota	2	0	2	2	2	2	0	0	0	0	0	0	0	0	2	0	0	0	0	0	12	0	22	24	10	3	9	7	0	0	0	0	2	2	2	2	2	0	0	0	0	0	0	0	0	1	0	0
Limnospira	Cyanobacteriota	2	0	2	2	2	0	0	0	0	0	0	0	0	0	2	0	0	0	0	0	8	4	37	39	10	18	10	16	0	0	0	0	2	2	2	2	2	2	0	2	2	0	2	2	2	2	2	0
Limosilactobacillus	Bacillota	17	1	17	0	5	0	0	0	0	0	2	0	0	0	0	0	0	0	0	0	0	0	19	25	5	9	7	8	0	0	0	0	1	1	1	1	1	1	0	1	1	0	1	0	1	1	0	1
Liquorilactobacillus	Bacillota	12	3	12	0	11	0	0	0	0	0	0	2	0	0	0	0	0	0	0	0	0	0	0	0	0	0	0	0	0	0	0	0	0	0	0	0	0	0	0	0	0	0	0	0	0	0	0	0
Lishizhenia	Bacteroidota	1	0	1	1	0	1	0	0	0	0	0	0	0	0	1	0	0	0	0	0	4	0	6	7	5	0	0	0	0	0	0	0	1	1	1	1	1	0	0	0	0	0	0	0	0	0	0	1
Listeria	Bacillota	17	0	17	0	15	0	0	0	5	0	5	0	0	0	17	0	0	0	0	0	0	0	149	193	83	49	30	41	0	5	0	0	17	15	17	17	17	5	0	5	5	0	5	0	6	5	0	16
Litchfieldia	Bacillota	1	1	1	1	1	1	0	0	0	0	0	0	0	0	1	0	0	0	0	0	7	1	14	15	5	1	7	5	1	0	0	0	1	1	1	1	1	0	0	0	0	0	0	0	0	1	0	1
Litoreibacter	Pseudomonadota	5	5	0	5	3	5	0	0	0	5	0	0	0	0	5	5	0	5	0	0	20	0	99	109	24	45	30	40	0	0	5	0	5	5	5	4	5	5	0	5	5	0	5	5	5	5	5	5
Loigolactobacillus	Bacillota	3	1	3	0	2	0	0	0	2	0	2	0	0	0	2	0	0	0	0	0	0	0	24	31	9	9	7	8	0	1	0	0	1	2	2	2	2	1	0	1	1	0	1	0	1	1	0	2
Loktanella	Pseudomonadota	8	8	0	7	1	8	0	0	3	1	0	0	0	0	8	2	0	6	1	0	46	1	148	160	37	65	44	57	0	0	6	0	7	8	7	7	8	7	1	7	7	1	8	7	7	7	8	8
Longispora	Actinomycetota	1	1	1	1	0	1	0	0	0	0	0	0	1	0	0	0	0	0	0	0	5	0	20	16	5	9	4	6	1	0	1	0	1	1	1	1	1	1	1	1	1	1	1	1	1	1	1	1
Lonsdalea	Pseudomonadota	1	0	1	0	1	0	0	0	0	0	0	0	0	0	0	0	0	0	0	0	0	0	5	6	5	0	0	0	0	0	0	0	1	1	1	1	1	0	0	0	0	0	0	0	0	0	0	1
Lunatimonas	Bacteroidota	1	0	1	1	1	1	0	0	0	0	0	0	0	0	1	0	0	0	0	0	3	0	6	7	5	0	0	0	0	0	0	0	1	1	1	1	1	0	0	0	0	0	0	0	0	0	0	1
Luteibacter	Pseudomonadota	10	9	10	10	9	10	10	0	0	0	0	0	0	0	10	0	0	0	0	0	38	8	124	124	50	8	56	40	0	0	0	0	10	10	10	10	10	0	0	0	0	0	0	0	0	8	0	0
Luteimonas	Pseudomonadota	5	3	4	5	2	4	5	0	0	0	0	0	0	0	5	0	0	0	0	0	16	0	38	38	23	3	7	5	0	0	0	0	5	5	5	5	3	0	0	0	0	0	0	0	0	1	2	2
Luteipulveratus	Actinomycetota	2	2	1	2	1	2	0	0	0	0	0	0	0	0	0	0	0	0	0	0	9	0	44	36	10	18	12	16	0	0	0	0	2	2	2	2	2	2	2	2	2	2	2	2	2	2	2	2
Luteitalea	Acidobacteriota	1	1	0	1	1	1	0	0	1	0	0	0	0	0	1	0	0	0	0	0	6	1	6	6	5	0	0	0	0	0	0	0	1	1	1	1	1	0	0	0	0	0	0	0	0	0	0	0
Lutibacter	Bacteroidota	6	5	5	6	1	6	0	0	0	0	0	0	0	0	3	1	0	0	0	0	34	0	35	41	24	0	5	3	0	0	0	0	6	6	0	6	6	0	0	0	0	0	0	0	0	0	0	6
Lutibaculum	Pseudomonadota	1	1	1	1	1	1	0	0	1	0	0	0	0	0	1	0	0	1	0	0	5	0	7	8	5	1	0	0	0	0	0	0	1	1	1	1	1	0	0	0	0	0	0	0	0	0	1	1
Lutimaribacter	Pseudomonadota	3	3	2	3	0	3	0	0	0	0	0	0	0	0	3	1	0	3	1	0	17	1	40	39	15	4	18	16	3	0	0	0	3	3	3	3	3	0	0	0	0	0	0	0	1	0	3	2
Lutispora	Bacillota	1	1	1	1	0	1	0	0	1	0	0	0	1	1	1	0	0	0	0	0	7	1	16	17	0	9	7	8	1	0	0	0	0	0	0	0	0	1	0	1	1	0	1	1	1	1	1	0
Lyngbya	Cyanobacteriota	3	1	2	3	0	0	2	0	0	0	0	0	0	0	3	0	0	1	1	0	13	6	57	63	15	27	15	24	0	0	0	0	3	3	3	3	3	3	0	3	3	0	3	3	3	3	3	0
Lysinibacillus	Bacillota	25	17	24	25	17	25	15	0	23	0	0	0	0	0	25	0	0	0	0	0	126	25	499	574	125	225	174	200	25	22	12	0	25	25	25	25	25	25	0	25	25	0	25	25	25	25	0	25
Lysobacter	Pseudomonadota	24	23	24	24	10	24	24	0	0	0	0	0	0	0	24	0	0	0	4	0	80	6	280	299	119	18	119	85	0	0	5	0	24	24	24	24	23	0	0	0	0	0	0	0	0	17	1	20
Macrococcus	Bacillota	1	0	1	0	0	0	0	0	0	0	0	0	0	0	1	0	0	0	0	0	0	0	5	6	5	0	0	0	0	0	0	0	1	1	1	1	1	0	0	0	0	0	0	0	0	0	0	1
Mageeibacillus	Bacillota	1	0	1	0	0	0	0	0	0	0	0	0	0	0	0	0	0	0	0	0	0	0	2	2	2	0	0	0	0	0	0	0	0	0	0	1	1	0	0	0	0	0	0	0	0	0	0	0
Magnetococcus	Pseudomonadota	1	1	0	1	0	1	0	0	0	0	0	0	0	0	1	0	0	0	0	0	8	4	19	22	5	8	7	8	0	0	1	0	1	1	1	1	1	1	0	1	1	0	0	1	1	1	0	1
Magnetospira	Pseudomonadota	1	1	0	1	0	1	0	0	0	0	0	0	0	0	1	0	0	0	0	0	10	4	21	23	5	9	7	8	0	0	1	0	1	1	1	1	1	1	0	1	1	0	1	1	1	1	1	1
Magnetospirillum	Pseudomonadota	7	7	2	7	2	7	2	0	1	0	0	0	0	0	7	0	0	0	2	0	83	37	146	158	35	63	48	55	2	0	7	0	7	7	7	7	7	7	0	7	7	2	7	7	7	7	7	7
Mahella	Bacillota	1	0	1	1	0	0	0	0	0	0	0	0	0	0	0	0	0	1	0	0	4	1	18	24	5	8	7	8	0	0	0	0	1	1	1	1	1	1	0	1	1	0	0	0	1	1	0	1
Malaciobacter	Campylobacterota	1	0	1	1	1	0	1	1	0	0	0	0	0	0	0	0	0	0	0	0	3	0	16	19	5	8	5	8	0	0	1	0	1	1	1	1	1	1	0	1	1	0	0	1	1	1	0	1
Malonomonas	Thermodesulfobacteriota	1	1	1	1	0	1	0	0	0	0	0	0	0	0	0	0	0	0	0	0	8	2	18	21	5	7	7	8	0	0	0	0	1	1	1	1	1	1	0	0	1	0	0	1	1	1	0	1
Mameliella	Pseudomonadota	2	2	0	2	2	2	0	0	0	2	0	0	0	0	2	0	0	2	0	0	14	0	46	42	10	18	14	16	0	0	2	0	2	2	2	2	2	2	2	2	2	2	2	2	2	2	2	2
Mammaliicoccus	Bacillota	3	0	3	0	3	0	0	0	0	0	0	0	0	0	3	0	0	0	0	0	0	0	15	18	15	0	0	0	0	0	0	0	3	3	3	3	3	0	0	0	0	0	0	0	0	0	0	3
Mangrovibacterium	Bacteroidota	1	1	0	1	0	1	0	0	1	0	0	0	0	0	1	0	0	0	0	0	4	0	20	25	5	9	7	8	0	0	0	0	1	1	1	1	1	1	0	1	1	0	1	0	1	1	1	1
Mangrovimonas	Bacteroidota	1	1	1	1	0	1	0	0	0	0	0	0	0	0	1	0	0	0	0	0	4	0	6	7	5	0	0	0	0	0	0	0	1	1	1	1	1	0	0	0	0	0	0	0	0	0	0	1
Mannheimia	Pseudomonadota	4	0	4	2	4	0	0	0	0	0	0	0	0	0	0	0	0	0	0	0	4	0	20	21	20	0	0	0	0	0	0	0	4	4	4	4	4	0	0	0	0	0	0	0	0	0	0	1
Margalitia	Bacillota	1	1	1	1	0	1	0	0	0	0	0	0	0	0	1	0	0	0	0	0	5	1	11	11	4	0	6	5	1	1	0	0	1	1	1	1	0	0	0	0	0	0	0	0	0	0	0	0
Maribacter	Bacteroidota	15	6	8	15	5	15	0	0	4	0	0	0	0	0	15	1	0	0	0	0	64	0	75	90	60	0	0	0	0	0	0	0	15	15	0	15	15	0	0	0	0	0	0	0	0	0	0	15
Maribius	Pseudomonadota	2	2	0	2	2	2	0	0	0	2	0	0	0	0	2	0	0	2	0	0	10	0	40	44	10	18	12	16	0	0	0	0	2	2	2	2	2	2	0	2	2	0	2	2	2	2	2	2
Maricaulis	Pseudomonadota	2	1	1	2	0	2	0	0	0	0	0	0	0	0	2	0	0	0	0	0	6	0	14	14	10	2	0	0	0	0	0	0	2	2	2	2	2	0	0	0	0	0	0	0	0	0	2	2
Marichromatium	Pseudomonadota	1	1	1	1	1	0	1	0	0	0	0	0	0	0	1	0	0	0	1	0	7	5	20	20	5	8	7	8	1	0	1	0	1	1	1	1	1	1	0	1	1	1	1	1	1	1	0	1
Maridesulfovibrio	Thermodesulfobacteriota	6	4	6	6	4	0	0	0	0	0	0	6	0	0	0	0	0	0	0	0	19	8	97	114	30	48	30	42	0	0	0	0	6	6	6	6	6	6	0	6	6	0	0	6	6	6	1	6
Mariniblastus	Planctomycetota	1	0	1	1	1	0	1	0	0	0	0	0	0	0	1	0	0	0	0	0	3	1	6	8	5	1	0	0	0	0	0	0	1	1	1	1	1	0	0	0	0	0	0	0	0	0	0	1
Marinilabilia	Bacteroidota	1	1	0	1	0	1	0	0	0	0	0	0	0	0	1	0	0	0	0	1	6	0	16	18	5	4	7	6	0	0	0	0	1	1	1	1	1	1	0	0	0	0	0	1	0	1	0	1
Marinilactibacillus	Bacillota	2	1	2	0	0	0	0	0	0	0	0	0	0	0	2	0	0	0	0	0	0	0	0	0	0	0	0	0	0	0	0	0	0	0	0	0	0	0	0	0	0	0	0	0	0	0	0	0
Marinimicrobium	Pseudomonadota	2	1	2	2	2	0	0	0	0	0	0	0	0	0	2	0	0	0	0	0	4	0	19	21	10	0	7	5	0	0	0	0	2	2	2	2	2	0	0	0	0	0	0	0	0	0	0	2
Marininema	Bacillota	2	2	2	2	1	2	0	1	0	0	0	0	2	0	2	0	0	0	0	0	10	0	33	37	10	9	14	13	2	0	2	0	2	2	2	2	2	1	0	1	1	0	1	1	1	1	0	2
Mariniphaga	Bacteroidota	1	1	0	1	0	1	0	0	0	0	0	0	0	0	1	1	0	0	0	0	6	0	6	7	5	0	0	0	0	0	0	0	1	1	1	1	1	0	0	0	0	0	0	0	0	0	0	1
Mariniradius	Bacteroidota	1	0	1	0	0	1	0	0	0	0	0	0	0	0	1	0	0	0	0	0	3	0	6	7	5	0	0	0	0	0	0	0	1	1	1	1	1	0	0	0	0	0	0	0	0	0	0	1
Marinithermus	Deinococcota	1	1	1	0	1	1	1	0	0	0	0	0	0	0	1	0	0	0	0	0	1	0	11	12	5	1	4	3	0	0	0	0	1	1	1	1	1	0	0	0	0	0	0	0	0	1	0	1
Marinitoga	Thermotogota	2	1	2	1	0	2	0	0	0	0	0	0	2	2	0	0	0	0	0	0	13	3	4	4	0	0	4	3	0	1	0	0	0	0	0	0	0	0	0	0	0	0	0	0	0	0	0	0
Marinobacter	Pseudomonadota	38	34	35	38	33	4	38	1	21	1	0	0	0	0	38	0	0	0	0	0	81	0	439	488	189	63	166	119	0	0	19	0	37	38	38	38	38	1	1	1	1	1	1	1	1	20	18	37
Marinobacterium	Pseudomonadota	9	1	9	9	8	1	9	0	6	0	0	0	0	0	9	0	0	0	0	0	19	0	135	137	45	27	54	44	0	0	7	0	9	9	9	9	9	2	1	2	2	1	2	2	2	6	7	9
Marinococcus	Bacillota	2	0	2	0	2	0	2	0	0	0	0	0	0	0	2	0	0	0	0	0	2	0	12	14	10	0	0	0	0	0	0	0	2	2	2	2	2	0	0	0	0	0	0	0	0	0	0	2
Marinomonas	Pseudomonadota	9	0	9	9	7	1	8	0	7	0	0	0	0	0	9	0	0	0	0	0	20	1	189	206	45	81	63	72	0	0	8	0	9	9	9	9	9	9	0	9	9	0	9	9	9	9	9	8
Marinospirillum	Pseudomonadota	4	2	4	4	4	0	4	0	0	0	0	0	0	0	4	0	0	0	0	0	8	0	42	46	20	0	18	11	0	0	0	0	4	4	4	4	4	0	0	0	0	0	0	0	0	0	0	4
Marinovum	Pseudomonadota	1	1	0	1	1	1	0	0	0	1	0	0	0	0	1	1	0	1	0	0	4	0	23	21	5	9	7	8	0	0	1	0	1	1	1	1	1	1	1	1	1	1	1	1	1	1	1	1
Mariprofundus	Pseudomonadota	3	3	0	3	0	0	0	0	0	0	0	0	0	0	3	0	0	0	0	0	9	3	36	36	15	1	17	11	0	0	2	0	3	3	3	3	3	0	0	0	0	0	0	0	0	1	0	0
Marisediminitalea	Pseudomonadota	1	0	1	1	1	0	1	0	0	0	0	0	0	0	1	0	0	0	0	0	2	0	7	8	5	0	1	1	0	0	0	0	1	1	1	1	1	0	0	0	0	0	0	0	0	0	0	1
Maritalea	Pseudomonadota	2	2	0	2	0	2	0	0	0	2	0	0	0	0	2	2	0	1	0	0	8	0	40	44	10	18	12	16	0	0	0	0	2	2	2	2	2	2	0	2	2	0	2	2	2	2	2	2
Maritimibacter	Pseudomonadota	1	1	0	1	1	1	0	0	0	0	0	0	0	0	1	0	0	1	0	0	7	1	21	21	5	9	6	8	0	0	0	0	1	1	1	1	1	1	0	1	1	1	1	1	1	1	1	1
Marivirga	Bacteroidota	2	0	2	2	0	2	0	0	0	0	0	0	0	0	2	0	0	0	0	0	10	0	12	14	10	0	0	0	0	0	0	0	2	2	2	2	2	0	0	0	0	0	0	0	0	0	0	2
Marivita	Pseudomonadota	1	1	0	1	1	1	0	0	0	1	0	0	0	0	1	1	0	1	1	0	6	1	9	9	5	2	1	1	0	0	0	0	1	1	1	1	1	0	0	0	0	0	1	0	0	0	1	1
Marmoricola	Actinomycetota	3	3	0	3	3	3	0	0	0	0	0	0	3	0	0	0	0	3	0	0	30	0	67	55	15	27	19	24	0	0	1	0	3	3	3	3	3	3	3	3	3	3	3	3	3	3	3	3
Martelella	Pseudomonadota	4	0	4	4	4	1	2	0	1	3	0	0	0	0	4	0	0	0	0	0	9	0	44	44	20	4	16	12	0	0	0	0	4	4	4	4	4	0	0	0	0	0	0	0	0	0	4	4
Marvinbryantia	Bacillota	1	1	1	1	0	0	0	0	1	0	0	0	0	0	0	0	1	0	0	0	3	2	19	22	5	8	7	8	0	0	0	0	1	1	1	1	1	1	0	1	1	0	0	1	1	1	0	1
Massilia	Pseudomonadota	16	10	16	16	15	16	16	0	7	0	0	0	0	0	16	0	0	0	0	0	74	16	220	232	80	36	100	75	0	0	4	0	16	16	16	16	16	1	0	1	1	0	0	1	1	14	5	0
Massilibacterium	Bacillota	1	1	1	1	1	1	0	0	0	0	0	0	0	0	1	0	0	0	0	0	7	1	20	23	5	9	7	8	1	0	1	0	1	1	1	1	1	1	0	1	1	0	1	1	1	1	0	1
Mastigocladopsis	Cyanobacteriota	1	1	0	1	0	0	0	0	0	0	0	0	0	0	1	0	0	0	0	0	7	5	19	20	5	9	5	8	0	0	0	0	1	1	1	1	1	1	0	1	1	0	1	1	1	1	1	0
Mediterraneibacter	Bacillota	3	0	3	3	1	0	0	0	0	0	1	1	0	0	0	0	0	0	0	0	9	3	50	57	6	26	20	24	0	0	0	0	0	0	2	2	2	3	0	3	3	0	3	3	3	3	0	2
Megalodesulfovibrio	Thermodesulfobacteriota	2	2	2	2	1	0	0	0	2	0	0	0	0	0	0	0	0	0	0	0	16	14	36	42	10	16	12	16	0	0	0	0	2	2	2	2	2	2	0	2	2	0	0	2	2	2	0	2
Megamonas	Bacillota	4	0	4	4	0	4	0	0	0	0	0	0	0	0	0	0	0	0	0	0	19	4	76	100	20	36	28	32	0	0	0	0	4	4	4	4	4	4	0	4	4	0	4	0	4	4	0	4
Megasphaera	Bacillota	11	7	11	9	2	0	0	0	0	0	0	5	0	0	1	0	0	0	0	0	27	8	174	200	27	85	69	74	0	0	0	0	3	6	6	6	6	7	0	10	10	0	10	10	10	10	0	8
Meinhardsimonia	Pseudomonadota	1	1	0	1	0	1	0	0	0	0	0	0	0	0	1	1	0	1	0	0	4	0	20	22	5	9	6	8	0	0	1	0	1	1	1	1	1	1	0	1	1	0	1	1	1	1	1	1
Meiothermus	Deinococcota	4	2	4	4	2	4	0	0	0	0	0	0	0	0	4	0	0	0	0	0	20	0	45	48	19	0	22	18	0	0	0	0	4	4	4	4	3	0	0	0	0	0	0	0	0	0	0	3
Melaminivora	Pseudomonadota	1	0	1	1	1	1	1	0	0	0	0	0	0	0	1	0	0	0	0	0	3	0	15	15	5	2	7	5	0	0	0	0	1	1	1	1	1	0	0	0	0	0	0	0	0	1	1	0
Melghirimyces	Bacillota	1	1	1	1	0	1	0	0	0	0	0	0	1	0	1	0	0	0	0	0	5	0	14	15	5	1	7	5	1	0	1	0	1	1	1	1	1	0	0	0	0	0	0	0	0	1	0	1
Melioribacter	Ignavibacteriota	1	1	0	1	0	1	0	0	0	0	0	0	0	0	1	0	0	0	0	0	8	1	6	8	5	1	0	0	0	0	0	0	1	1	1	1	1	0	0	0	0	0	0	0	0	0	0	1
Melissococcus	Bacillota	1	0	1	0	0	0	0	0	0	0	0	0	0	0	0	0	0	0	0	0	0	0	0	0	0	0	0	0	0	0	0	0	0	0	0	0	0	0	0	0	0	0	0	0	0	0	0	0
Meridianimaribacter	Bacteroidota	1	0	0	1	0	1	0	0	0	0	0	0	0	0	1	0	0	0	0	0	5	0	5	6	4	0	0	0	0	0	0	0	1	1	0	1	1	0	0	0	0	0	0	0	0	0	0	1
Mesoaciditoga	Thermotogota	1	1	0	1	0	1	0	0	0	0	0	0	1	0	0	0	0	0	0	0	7	2	1	1	0	0	0	0	0	0	0	0	0	0	0	0	0	0	0	0	0	0	0	0	0	0	0	0
Mesobacillus	Bacillota	5	3	4	5	2	5	0	0	0	0	0	0	0	0	5	0	0	0	0	0	45	4	50	55	24	1	21	19	5	4	0	0	5	5	5	5	4	0	0	0	0	0	0	0	0	0	0	4
Mesoflavibacter	Bacteroidota	1	0	0	0	0	1	0	0	0	0	0	0	0	0	1	0	0	0	0	0	3	0	4	4	3	0	0	0	0	0	0	0	1	1	0	1	0	0	0	0	0	0	0	0	0	0	0	0
Mesomycoplasma	Mycoplasmatota	11	1	8	0	0	0	0	0	0	0	0	0	0	0	0	0	0	0	0	0	0	0	1	1	0	0	0	0	0	0	0	0	0	0	0	0	0	0	0	0	0	0	0	0	0	0	0	0
Mesonia	Bacteroidota	3	0	1	2	0	3	0	0	0	0	0	0	0	0	3	0	0	0	0	0	13	0	15	15	12	0	0	0	0	0	0	0	3	3	3	3	0	0	0	0	0	0	0	0	0	0	0	0
Mesoplasma	Mycoplasmatota	7	0	6	0	0	0	0	0	0	0	0	0	0	0	0	0	0	0	0	0	0	0	0	0	0	0	0	0	0	0	0	0	0	0	0	0	0	0	0	0	0	0	0	0	0	0	0	0
Mesorhizobium	Pseudomonadota	86	83	2	86	55	86	1	0	0	45	10	0	0	0	86	0	0	86	61	0	572	138	1874	1710	429	766	512	678	0	0	81	0	86	86	86	85	86	86	84	86	86	81	86	86	80	86	86	86
Mesotoga	Thermotogota	2	0	2	0	0	1	0	0	0	0	0	0	2	2	0	0	0	0	0	0	21	2	3	3	0	0	1	0	0	0	0	0	0	0	0	0	0	0	0	0	0	0	0	0	0	0	0	0
Metabacillus	Bacillota	2	1	2	2	2	2	0	0	0	0	0	0	0	0	2	0	0	0	0	0	24	2	26	28	10	0	14	10	0	0	0	0	2	2	2	2	2	0	0	0	0	0	0	0	0	0	0	2
Methylacidiphilum	Verrucomicrobiota	3	0	3	0	3	0	3	0	0	0	0	0	0	0	0	0	0	0	0	0	0	0	15	18	15	3	0	0	0	0	0	0	3	3	3	3	3	0	0	0	0	0	0	0	0	0	0	0
Methylibium	Pseudomonadota	7	4	7	7	3	7	2	0	7	0	0	0	0	0	7	0	0	0	0	0	35	0	126	131	32	44	48	50	0	0	3	0	7	7	5	6	7	5	2	5	5	2	2	5	5	5	3	0
Methylobacillus	Pseudomonadota	3	2	3	3	3	0	0	0	0	0	0	0	0	0	3	0	0	0	0	0	6	0	45	45	15	6	21	15	0	0	3	0	3	3	3	3	3	0	0	0	0	0	0	0	0	3	3	3
Methylobacter	Pseudomonadota	6	3	2	6	5	0	0	0	6	0	0	0	0	0	6	0	0	0	0	0	31	9	116	132	30	46	42	48	3	0	6	0	6	6	6	6	6	6	0	6	6	0	0	4	6	6	4	6
Methylobacterium	Pseudomonadota	73	73	3	72	2	73	2	0	71	0	0	0	0	0	73	0	0	0	17	0	498	85	1565	1442	359	646	427	572	1	0	72	0	72	72	72	71	72	72	71	72	72	60	72	72	72	72	72	72
Methylocaldum	Pseudomonadota	1	1	1	1	1	0	0	0	1	0	0	0	0	0	1	0	0	0	0	0	4	2	15	15	5	2	7	5	1	0	1	0	1	1	1	1	1	0	0	0	0	0	0	0	0	1	1	1
Methylocapsa	Pseudomonadota	3	3	0	3	1	3	0	0	2	0	0	0	0	0	3	0	0	0	1	0	15	4	63	63	15	27	18	24	0	0	3	0	3	3	3	3	3	3	3	3	3	0	3	3	3	3	3	3
Methyloceanibacter	Pseudomonadota	1	1	0	1	0	1	0	0	1	0	0	0	0	0	1	0	0	0	0	0	5	1	21	21	5	9	6	8	0	0	1	0	1	1	1	1	1	1	1	1	1	0	1	1	1	1	1	1
Methylocella	Pseudomonadota	1	1	0	1	0	1	0	0	1	0	0	0	0	0	1	0	0	0	0	0	5	1	22	20	5	9	6	8	0	0	1	0	1	1	1	1	1	1	1	1	1	1	1	1	1	1	1	1
Methylococcus	Pseudomonadota	1	0	1	1	1	0	0	0	0	0	0	0	0	0	1	0	0	0	0	0	4	2	19	22	5	8	7	8	0	0	1	0	1	1	1	1	1	1	0	1	1	0	0	1	1	1	0	1
Methylocystis	Pseudomonadota	6	5	0	6	0	6	0	0	4	0	0	0	0	0	6	0	0	0	2	0	31	5	125	124	29	53	36	48	2	0	6	0	6	6	6	5	6	6	6	6	6	0	6	6	6	6	6	6
Methyloferula	Pseudomonadota	1	1	0	1	0	0	1	0	1	0	0	0	0	0	1	0	0	0	0	0	7	5	21	20	5	8	6	8	0	0	1	0	1	1	1	1	1	1	1	1	1	0	1	1	1	1	1	1
Methyloglobulus	Pseudomonadota	1	1	1	1	1	0	0	0	1	0	0	0	0	0	1	0	0	0	0	0	4	0	14	15	5	1	7	5	0	0	1	0	1	1	1	1	1	0	0	0	0	0	0	0	0	1	0	1
Methylohalobius	Pseudomonadota	1	1	1	1	1	0	0	0	0	0	0	0	0	0	1	0	0	0	0	0	3	1	6	7	5	0	0	0	0	0	0	0	1	1	1	1	1	0	0	0	0	0	0	0	0	0	0	1
Methylomagnum	Pseudomonadota	1	0	1	1	1	0	0	0	1	0	0	0	0	0	1	0	0	0	0	0	3	1	7	8	5	0	1	0	0	0	0	0	1	1	1	1	1	0	0	0	0	0	0	0	0	0	0	1
Methylomarinum	Pseudomonadota	1	0	0	1	0	0	0	0	0	0	0	0	0	1	1	0	0	0	0	0	8	0	19	22	5	8	7	8	0	0	1	0	1	1	1	1	1	1	0	1	1	0	0	1	1	1	0	1
Methylomicrobium	Pseudomonadota	4	4	2	4	4	0	1	0	2	0	0	0	0	0	4	0	0	0	0	0	16	2	64	70	20	18	26	24	0	0	4	0	4	4	4	4	4	2	0	2	2	0	0	2	2	2	2	4
Methylomonas	Pseudomonadota	5	5	1	5	3	0	1	0	5	0	0	0	0	0	5	0	0	0	1	0	32	9	91	98	23	33	34	36	0	0	5	0	4	4	5	5	5	4	0	3	4	0	0	4	4	5	5	5
Methylophaga	Pseudomonadota	5	0	5	5	5	0	1	0	2	0	0	0	0	0	5	0	0	0	0	0	15	5	57	59	25	6	22	15	2	0	3	0	5	5	5	5	5	0	0	0	0	0	0	0	0	3	3	5
Methylophilus	Pseudomonadota	14	14	14	14	14	0	14	0	1	0	0	0	0	0	14	0	0	0	0	0	28	0	196	210	70	14	98	70	0	0	14	0	14	14	14	14	14	0	0	0	0	0	0	0	0	14	0	14
Methylopila	Pseudomonadota	2	2	0	2	0	2	0	0	2	0	0	0	0	0	2	0	0	0	0	0	8	0	44	40	10	18	12	16	1	0	2	0	2	2	2	2	2	2	2	2	2	2	2	2	2	2	2	2
Methylorubrum	Pseudomonadota	4	4	0	4	0	4	0	0	4	0	0	0	0	0	4	0	0	0	1	0	27	3	88	81	20	36	24	32	0	0	4	0	4	4	4	4	4	4	4	4	4	4	4	4	4	4	4	4
Methylosarcina	Pseudomonadota	1	1	1	1	1	0	0	0	1	0	0	0	0	0	1	0	0	0	0	0	5	1	13	13	5	1	6	4	0	0	1	0	1	1	1	1	1	0	0	0	0	0	0	0	0	0	1	1
Methylosinus	Pseudomonadota	4	4	0	4	0	4	0	0	0	0	0	0	0	0	4	0	0	0	0	0	16	0	84	81	20	34	24	32	0	0	4	0	4	4	4	4	4	4	3	4	4	1	4	4	4	4	4	4
Methylotenera	Pseudomonadota	9	8	7	8	8	0	8	0	1	0	0	0	0	0	8	0	0	0	0	0	16	0	105	111	42	7	47	30	0	0	9	0	8	9	8	8	9	0	0	0	0	0	0	0	0	5	2	8
Methyloterricola	Pseudomonadota	1	1	1	1	1	0	0	0	0	0	0	0	0	0	1	0	0	0	0	0	6	1	12	13	5	0	6	4	0	0	0	0	1	1	1	1	1	0	0	0	0	0	0	0	0	0	0	1
Methylotuvimicrobium	Pseudomonadota	3	2	1	3	1	0	0	0	0	0	0	0	0	0	3	0	0	0	0	0	17	6	57	66	15	24	21	24	0	0	3	0	3	3	3	3	3	3	0	3	3	0	0	3	3	3	0	3
Methyloversatilis	Pseudomonadota	5	5	5	5	1	5	0	0	5	0	0	0	0	0	5	0	0	0	0	0	30	0	71	75	25	10	35	25	0	0	5	0	5	5	5	5	5	0	0	0	0	0	0	0	0	5	1	0
Methylovorus	Pseudomonadota	2	2	2	2	2	0	0	0	2	0	0	0	0	0	2	0	0	0	0	0	8	0	30	30	10	4	14	10	0	0	2	0	2	2	2	2	2	0	0	0	0	0	0	0	0	2	2	2
Methylovulum	Pseudomonadota	1	1	1	1	1	0	0	0	1	0	0	0	0	0	1	0	0	0	0	0	6	0	12	13	5	0	6	4	0	0	1	0	1	1	1	1	1	0	0	0	0	0	0	0	0	0	0	1
Micavibrio	Bdellovibrionota	2	0	1	0	0	0	2	0	0	0	0	0	0	0	0	0	0	0	0	0	0	0	10	8	6	2	2	2	0	0	0	0	2	0	2	2	0	0	0	0	0	0	0	0	0	0	2	0
Microbacterium	Actinomycetota	79	0	79	15	77	0	75	0	0	0	0	0	0	0	0	0	0	0	0	0	30	0	361	409	359	0	2	0	0	0	0	0	76	77	78	78	50	0	0	0	0	0	0	0	0	0	0	48
Microbispora	Actinomycetota	3	3	3	3	3	3	0	0	0	0	1	0	0	0	0	0	0	0	0	0	19	2	62	63	15	25	20	24	3	0	0	0	3	3	3	3	3	3	1	3	3	1	1	3	3	3	3	3
Microbulbifer	Pseudomonadota	8	4	8	8	7	0	8	0	0	0	0	0	0	0	8	0	0	0	0	0	16	0	65	70	40	3	14	10	0	0	0	0	8	8	8	8	8	0	0	0	0	0	0	0	0	0	3	8
Microcella	Actinomycetota	2	0	2	0	0	0	2	0	0	0	0	0	0	0	0	0	0	0	0	0	0	0	8	8	8	0	0	0	0	0	0	0	2	2	2	2	0	0	0	0	0	0	0	0	0	0	0	0
Micrococcus	Actinomycetota	4	0	4	0	3	0	4	0	0	0	0	0	0	0	0	0	0	0	0	0	0	0	21	24	19	0	2	0	0	0	0	0	4	4	4	4	3	0	0	0	0	0	0	0	0	0	0	3
Microcoleus	Cyanobacteriota	1	1	0	1	0	0	0	0	0	0	0	0	0	0	1	0	0	0	0	0	3	1	19	20	5	9	5	8	0	0	0	0	1	1	1	1	1	1	0	1	1	0	1	1	1	1	1	0
Microcystis	Cyanobacteriota	3	0	1	3	0	0	0	0	0	0	0	0	0	0	3	0	0	0	0	0	13	7	57	60	15	27	15	24	0	0	0	0	3	3	3	3	3	3	0	3	3	0	3	3	3	3	3	0
Microlunatus	Actinomycetota	4	4	2	4	1	4	1	0	0	0	0	0	0	0	0	0	0	0	0	0	18	0	88	69	20	36	24	32	0	0	1	0	4	4	4	4	4	4	4	4	4	4	4	4	4	4	4	1
Micromonospora	Actinomycetota	49	48	37	49	15	49	2	12	0	0	0	0	49	0	0	0	0	0	0	0	483	40	734	765	245	251	202	231	49	0	18	0	49	49	49	49	49	28	7	27	28	7	7	28	28	48	30	48
Microscilla	Bacteroidota	1	0	1	1	1	1	0	0	0	0	0	0	0	0	1	0	0	0	0	0	5	0	14	15	5	1	7	5	0	0	0	0	1	1	1	1	1	0	0	0	0	0	0	0	0	1	0	1
Microterricola	Actinomycetota	1	0	1	1	1	0	1	0	0	0	0	0	0	0	0	0	0	0	0	0	2	0	4	4	4	0	0	0	0	0	0	0	1	1	1	1	0	0	0	0	0	0	0	0	0	0	0	0
Microvirga	Pseudomonadota	6	5	1	6	3	6	0	0	2	0	0	0	0	0	6	0	0	0	0	0	20	1	116	111	29	46	34	43	0	0	2	0	6	6	6	6	5	5	5	5	5	1	5	5	5	5	6	3
Microvirgula	Pseudomonadota	1	1	1	1	1	0	1	0	0	0	0	0	0	0	1	0	0	0	0	0	3	0	18	21	5	7	6	8	0	0	1	0	1	1	1	1	1	1	0	1	1	0	0	0	1	1	1	1
Mitsuaria	Pseudomonadota	2	2	2	2	2	2	2	0	2	0	0	0	0	0	2	0	0	0	0	0	10	2	30	30	10	4	14	10	0	0	1	0	2	2	2	2	2	0	0	0	0	0	0	0	0	2	2	0
Mitsuokella	Bacillota	3	0	3	3	1	1	0	0	0	0	0	0	0	0	0	0	0	0	0	0	10	2	59	75	15	27	21	24	1	0	0	0	3	3	3	3	3	3	0	3	3	0	3	1	3	3	1	3
Mizugakiibacter	Pseudomonadota	1	1	0	1	0	1	1	0	0	0	0	0	0	0	1	0	0	0	0	0	2	0	5	5	3	0	1	0	0	0	0	0	1	1	1	0	0	0	0	0	0	0	0	0	0	0	0	0
Mobilicoccus	Actinomycetota	2	2	0	2	0	2	0	0	0	0	0	0	0	2	0	0	0	0	0	0	11	0	43	39	10	18	12	16	0	0	0	0	2	2	2	2	2	2	2	2	2	1	2	2	2	2	2	2
Mobiluncus	Actinomycetota	2	0	2	0	2	0	0	0	0	0	0	0	0	0	0	0	0	0	0	0	0	0	9	9	9	0	0	0	0	0	0	0	2	2	2	2	1	0	0	0	0	0	0	0	0	0	0	0
Modestobacter	Actinomycetota	5	5	0	5	5	5	0	0	5	0	4	0	5	0	0	0	0	0	0	0	28	0	104	97	25	42	29	40	0	0	1	0	5	5	5	5	5	5	5	5	5	0	5	5	5	5	5	5
Moellerella	Pseudomonadota	1	0	1	1	1	0	1	0	0	0	0	0	0	0	1	0	0	0	0	0	2	0	7	7	5	1	0	0	0	0	0	0	1	1	1	1	1	0	0	0	0	0	0	0	0	0	1	1
Mogibacterium	Bacillota	2	0	2	0	0	0	0	0	0	0	0	0	0	0	0	0	0	0	0	0	2	0	2	2	0	0	2	0	0	0	0	0	0	0	0	0	0	0	0	0	0	0	0	0	0	0	0	0
Monaibacterium	Pseudomonadota	1	1	0	1	0	1	0	0	0	1	0	0	0	0	1	1	0	1	0	0	4	0	22	20	5	9	6	8	0	0	1	0	1	1	1	1	1	1	1	1	1	1	1	1	1	1	1	1
Mooreia	Bacteroidota	1	0	1	1	1	1	0	0	1	0	0	0	0	0	1	0	0	0	0	0	5	0	7	7	5	1	0	0	0	0	0	0	1	1	1	1	1	0	0	0	0	0	0	0	0	0	1	1
Moorella	Bacillota	1	1	1	1	0	0	0	0	0	0	0	1	0	0	0	0	1	1	0	0	17	3	19	24	5	8	7	8	0	1	0	0	1	1	1	1	1	1	0	1	1	0	1	0	1	1	0	1
Moorena	Cyanobacteriota	1	0	1	1	0	0	0	0	0	0	0	0	0	0	1	0	0	0	0	0	7	2	19	21	5	9	5	8	0	0	0	0	1	1	1	1	1	1	0	1	1	0	1	1	1	1	1	0
Moraxella	Pseudomonadota	7	0	7	3	7	0	4	0	1	0	0	0	0	0	3	0	0	0	0	0	5	0	37	44	34	0	0	0	0	0	0	0	7	7	7	6	7	0	0	0	0	0	0	0	0	0	0	7
Morganella	Pseudomonadota	2	0	2	2	2	0	2	2	2	0	0	0	0	0	2	0	0	0	0	0	9	3	38	50	10	18	14	16	0	0	0	0	2	2	2	2	2	2	0	2	2	0	2	0	2	2	0	2
Moritella	Pseudomonadota	3	0	3	3	3	3	3	0	0	0	0	0	0	0	3	0	0	0	0	0	9	0	37	41	15	9	11	12	0	0	1	0	3	3	3	3	3	1	0	1	1	0	1	1	1	1	1	3
Morococcus	Pseudomonadota	1	0	1	0	1	0	1	0	0	0	0	0	0	0	0	0	0	0	0	0	0	0	5	6	5	0	0	0	0	0	0	0	1	1	1	1	1	0	0	0	0	0	0	0	0	0	0	1
Mucilaginibacter	Bacteroidota	14	12	14	14	13	14	1	0	14	0	0	0	0	0	14	0	0	0	0	0	68	18	75	75	56	0	5	3	0	0	1	0	14	14	0	14	14	0	0	0	0	0	0	0	0	0	0	0
Mucinivorans	Bacteroidota	1	1	0	1	0	1	0	0	0	0	0	0	0	0	0	0	0	0	0	0	3	0	9	9	1	0	7	5	0	0	0	0	0	0	0	1	0	0	0	0	0	0	0	0	0	0	0	0
Mucispirillum	Deferribacterota	1	1	0	1	0	1	0	0	0	0	0	0	0	0	0	0	0	0	0	0	5	2	20	22	5	8	7	8	0	0	0	0	1	1	1	1	1	1	0	1	1	0	1	1	1	1	0	1
Mumia	Actinomycetota	1	1	1	1	1	1	1	0	1	0	0	0	0	0	1	0	0	0	0	0	10	0	23	23	5	9	7	8	0	0	1	0	1	1	1	1	1	1	1	1	1	1	1	1	1	1	1	1
Murdochiella	Bacillota	1	0	1	0	0	0	0	0	0	0	0	0	0	0	0	0	0	0	0	0	0	0	0	0	0	0	0	0	0	0	0	0	0	0	0	0	0	0	0	0	0	0	0	0	0	0	0	0
Muribacter	Pseudomonadota	1	0	1	1	1	0	0	0	0	0	0	0	0	0	0	0	0	0	0	0	2	0	5	5	5	0	0	0	0	0	0	0	1	1	1	1	1	0	0	0	0	0	0	0	0	0	0	0
Muricauda	Bacteroidota	8	5	5	8	1	8	0	0	1	0	0	0	0	0	8	0	0	0	0	0	40	0	48	56	40	0	0	0	0	0	0	0	8	8	8	8	8	0	0	0	0	0	0	0	0	0	0	8
Musicola	Pseudomonadota	2	0	2	2	2	0	0	2	0	0	0	0	0	0	2	0	0	0	0	0	4	0	12	14	10	0	0	0	0	0	0	0	2	2	2	2	2	0	0	0	0	0	0	0	0	0	0	2
Mycetocola	Actinomycetota	1	0	1	0	0	0	1	0	0	0	0	0	0	0	0	0	0	0	0	0	0	0	5	5	4	0	0	0	0	0	0	0	1	1	1	1	0	0	0	0	0	0	0	0	0	0	0	0
Mycetohabitans	Pseudomonadota	2	0	2	2	2	0	2	0	0	0	0	0	0	0	2	0	0	0	0	0	4	0	13	15	9	2	2	2	0	0	0	0	2	2	1	2	2	0	0	0	0	0	0	0	0	0	0	0
Mycoavidus	Pseudomonadota	1	1	1	1	1	0	0	0	0	0	0	0	0	0	1	0	0	0	0	0	2	0	6	6	5	0	1	1	0	0	0	0	1	1	1	1	1	0	0	0	0	0	0	0	0	0	0	0
Mycobacterium	Actinomycetota	84	19	84	84	68	84	43	0	35	0	23	0	0	0	0	0	0	0	0	0	381	15	1810	1491	420	727	498	653	6	0	80	0	84	84	84	84	84	82	81	82	80	76	81	81	81	81	83	83
Mycobacteroides	Actinomycetota	18	0	18	18	18	18	18	0	18	0	0	0	0	0	0	0	0	0	0	0	54	0	396	324	90	162	108	144	0	0	18	0	18	18	18	18	18	18	18	18	18	18	18	18	18	18	18	18
Mycolicibacter	Actinomycetota	4	0	4	4	4	4	4	0	2	0	1	0	0	0	0	0	0	0	0	0	15	0	85	69	17	36	24	32	0	0	4	0	3	3	3	4	4	4	4	4	4	4	4	4	4	4	4	4
Mycolicibacterium	Actinomycetota	38	6	38	37	18	38	13	0	18	0	21	0	0	0	0	0	0	0	0	0	205	1	834	682	190	342	226	302	0	0	38	0	38	38	38	38	38	38	38	38	38	38	38	38	38	38	38	38
Mycoplasma	Mycoplasmatota	22	1	20	0	0	0	0	0	0	0	0	0	0	0	0	0	0	0	0	0	0	0	1	1	0	0	0	0	0	0	0	0	0	0	0	0	0	0	0	0	0	0	0	0	0	0	0	0
Mycoplasmopsis	Mycoplasmatota	28	0	6	0	0	0	0	0	0	0	0	0	0	0	0	0	0	0	0	0	0	0	0	0	0	0	0	0	0	0	0	0	0	0	0	0	0	0	0	0	0	0	0	0	0	0	0	0
Myroides	Bacteroidota	10	1	8	9	7	10	1	0	0	0	0	0	0	0	9	0	0	0	0	0	37	1	73	77	44	0	19	6	0	0	0	0	10	10	10	10	4	0	0	0	0	0	0	0	0	0	0	4
Myxococcus	Myxococcota	5	5	5	5	0	5	0	0	4	0	0	0	5	0	5	0	0	0	0	0	57	4	35	40	25	0	5	3	0	0	0	0	5	5	5	5	5	0	0	0	0	0	0	0	0	0	0	5
Myxosarcina	Cyanobacteriota	1	0	1	1	0	0	0	0	0	0	0	0	0	0	1	0	0	0	1	0	4	2	19	21	5	9	5	8	0	0	0	0	1	1	1	1	1	1	0	1	1	0	1	1	1	1	1	0
Nafulsella	Bacteroidota	1	1	1	1	0	1	0	0	0	0	0	0	0	0	1	0	0	0	0	0	5	0	6	7	5	0	0	0	0	0	0	0	1	1	1	1	1	0	0	0	0	0	0	0	0	0	0	1
Nakamurella	Actinomycetota	3	3	1	3	2	3	0	0	1	0	0	0	0	0	0	0	0	0	0	0	15	0	52	44	15	18	14	16	0	1	0	0	3	3	3	3	3	2	2	2	2	2	2	2	2	2	2	2
Natranaerobius	Bacillota	1	1	1	1	0	1	0	1	0	0	0	0	1	1	1	0	0	0	0	0	8	1	19	21	5	8	6	8	0	1	0	0	1	1	1	1	1	1	0	1	1	0	1	1	1	1	0	1
Natribacillus	Bacillota	1	0	1	0	1	0	1	0	0	0	0	0	0	0	1	0	0	0	0	0	0	0	6	8	5	1	0	0	0	0	0	0	1	1	1	1	1	0	0	0	0	0	0	0	0	0	0	1
Natronincola	Bacillota	2	2	2	2	0	2	0	1	1	0	1	0	2	2	2	1	1	1	0	1	17	2	37	48	10	17	13	16	0	2	0	0	2	2	2	2	2	2	0	2	2	0	2	0	2	2	0	2
Nautella	Pseudomonadota	1	1	0	1	1	1	0	0	0	1	0	0	0	0	1	1	0	1	0	0	4	0	22	19	5	9	6	8	0	0	1	0	1	1	1	1	1	1	1	1	1	1	1	1	1	1	1	0
Nautilia	Campylobacterota	1	0	1	0	1	0	0	0	0	0	0	0	0	0	0	0	0	0	0	0	0	0	4	4	4	0	0	0	0	0	0	0	1	1	1	1	0	0	0	0	0	0	0	0	0	0	0	0
Necropsobacter	Pseudomonadota	2	0	2	2	2	0	0	0	0	0	0	0	0	0	0	0	0	0	0	0	4	0	10	12	10	0	0	0	0	0	0	0	2	2	2	2	2	0	0	0	0	0	0	0	0	0	0	2
Negativicoccus	Bacillota	1	1	1	1	0	1	0	0	0	0	0	0	0	0	1	0	0	0	0	0	5	0	19	23	5	9	6	8	0	0	0	0	1	1	1	1	1	1	0	1	1	0	1	0	1	1	1	0
Neisseria	Pseudomonadota	20	0	20	0	20	0	16	0	0	0	0	0	0	0	0	0	0	0	0	0	0	0	96	110	96	0	0	0	0	0	0	0	20	20	20	16	20	0	0	0	0	0	0	0	0	0	0	14
Neobacillus	Bacillota	7	2	6	7	4	7	1	0	4	0	0	0	0	0	7	0	0	0	0	0	53	11	95	110	35	23	38	36	6	2	0	0	7	7	7	7	7	2	0	2	2	0	2	2	2	3	0	7
Neochlamydia	Chlamydiota	3	3	3	0	0	0	0	0	0	0	0	0	0	0	3	0	0	0	0	0	0	0	12	12	9	0	0	0	0	0	0	0	3	3	3	0	0	0	0	0	0	0	0	0	0	0	0	0
Neolewinella	Bacteroidota	2	0	2	2	0	2	0	0	0	0	0	0	0	0	2	0	0	0	0	0	7	0	12	14	10	0	0	0	0	0	0	0	2	2	2	2	2	0	0	0	0	0	0	0	0	0	0	2
Neomegalonema	Pseudomonadota	1	0	1	1	1	1	0	0	0	0	0	0	0	0	1	0	0	0	0	0	4	0	23	21	5	9	7	8	0	0	0	0	1	1	1	1	1	1	1	1	1	1	1	1	1	1	1	1
Neorhizobium	Pseudomonadota	2	2	0	2	2	2	0	0	0	2	0	0	0	0	2	0	0	2	0	0	10	0	42	42	10	18	12	16	0	0	2	0	2	2	2	2	2	2	2	2	2	0	2	2	2	2	2	2
Neorickettsia	Pseudomonadota	3	0	1	0	0	0	0	0	0	0	0	0	0	0	0	0	0	0	0	0	0	0	12	12	12	0	0	0	0	0	0	0	3	3	3	3	0	0	0	0	0	0	0	0	0	0	0	0
Neoroseomonas	Pseudomonadota	1	0	0	1	1	0	1	0	1	0	0	0	0	0	1	0	0	0	0	0	3	1	7	7	5	1	0	0	0	0	0	0	1	1	1	1	1	0	0	0	0	0	0	0	0	0	1	1
Neosynechococcus	Cyanobacteriota	1	1	0	1	0	0	0	0	0	0	0	0	0	0	1	0	0	0	1	0	10	6	19	21	5	9	5	8	0	0	0	0	1	1	1	1	1	1	0	1	1	0	1	1	1	1	1	0
Neptuniibacter	Pseudomonadota	2	0	2	2	2	0	2	1	1	0	0	0	0	0	2	0	0	0	0	0	5	0	42	46	10	18	14	16	0	0	2	0	2	2	2	2	2	2	0	2	2	0	2	2	2	2	2	2
Neptunomonas	Pseudomonadota	3	3	3	3	2	0	3	0	1	0	0	0	0	0	3	0	0	0	0	0	7	1	43	45	15	4	21	15	0	0	1	0	3	3	3	3	3	0	0	0	0	0	0	0	0	3	1	3
Nereida	Pseudomonadota	1	1	0	1	1	1	0	0	0	0	0	0	0	0	1	1	0	1	0	0	5	0	20	22	5	9	6	8	0	0	0	0	1	1	1	1	1	1	0	1	1	0	1	1	1	1	1	1
Nesterenkonia	Actinomycetota	4	0	4	0	3	0	3	0	0	0	0	0	0	0	0	0	0	0	0	0	0	0	20	21	20	0	0	0	0	0	0	0	4	4	4	4	4	0	0	0	0	0	0	0	0	0	0	1
Nevskia	Pseudomonadota	2	1	2	2	2	2	2	0	2	0	0	0	0	0	2	0	0	0	0	0	8	0	18	20	10	0	6	4	0	0	1	0	2	2	2	2	2	0	0	0	0	0	0	0	0	0	0	2
Niabella	Bacteroidota	3	3	0	3	2	3	0	0	0	0	0	0	0	0	3	0	0	0	0	0	14	1	21	23	15	0	3	0	0	0	0	0	3	3	3	3	3	0	0	0	0	0	0	0	0	0	0	2
Niallia	Bacillota	2	1	2	2	2	0	0	0	0	0	0	0	0	0	2	0	0	0	0	0	4	0	24	26	10	0	12	10	2	2	0	0	2	2	2	2	2	0	0	0	0	0	0	0	0	0	0	2
Niastella	Bacteroidota	2	2	2	2	2	2	0	0	2	0	0	0	0	0	2	0	0	0	0	0	19	6	22	24	10	0	10	6	0	0	1	0	2	2	2	2	2	0	0	0	0	0	0	0	0	0	0	2
Nigerium	Actinomycetota	1	1	1	1	1	1	1	0	0	0	0	0	0	0	0	0	0	0	0	0	3	0	18	18	4	9	5	8	0	0	0	0	1	1	1	0	1	1	0	1	1	1	1	1	1	1	0	0
Nisaea	Pseudomonadota	1	1	0	1	0	1	1	0	0	1	0	0	0	0	1	0	0	1	0	0	7	1	21	23	5	9	7	8	0	0	1	0	1	1	1	1	1	1	0	1	1	0	1	1	1	1	1	1
Nitratifractor	Campylobacterota	1	1	1	1	1	0	0	0	0	0	0	0	0	0	0	0	0	0	0	0	2	0	5	6	5	0	0	0	0	0	0	0	1	1	1	1	1	0	0	0	0	0	0	0	0	0	0	1
Nitratireductor	Pseudomonadota	6	6	5	6	4	6	1	0	0	5	0	0	0	0	6	3	0	4	0	0	25	0	105	96	30	38	27	33	0	0	4	0	6	6	6	6	6	4	4	4	4	4	4	4	4	4	6	5
Nitratiruptor	Campylobacterota	1	1	1	1	1	0	0	0	0	0	0	0	0	0	0	0	0	0	0	0	2	0	6	7	5	0	0	0	0	0	0	0	1	1	1	1	1	0	0	0	0	0	0	0	0	0	0	1
Nitriliruptor	Actinomycetota	1	1	0	1	0	1	0	0	1	0	0	0	0	0	0	0	0	1	0	0	9	0	17	19	5	8	4	6	0	0	0	0	1	1	1	1	1	1	0	1	1	0	0	1	1	1	1	1
Nitrincola	Pseudomonadota	3	0	3	3	3	0	3	0	2	0	0	0	0	0	3	0	0	0	0	0	6	0	26	29	14	1	8	5	0	0	0	0	2	3	3	3	3	0	0	0	0	0	0	0	0	1	0	3
Nitritalea	Bacteroidota	1	0	1	1	0	1	0	0	0	0	0	0	0	0	0	0	0	0	0	0	5	0	9	10	5	0	3	1	0	0	0	0	1	1	1	1	1	0	0	0	0	0	0	0	0	0	0	1
Nitrobacter	Pseudomonadota	3	3	3	3	3	3	0	0	0	0	0	0	0	0	0	0	0	0	0	0	11	2	21	21	15	3	0	0	0	0	0	0	3	3	3	3	3	0	0	0	0	0	0	0	0	0	3	3
Nitrococcus	Pseudomonadota	1	1	1	1	1	0	1	0	0	0	0	0	0	0	1	0	0	0	0	0	3	1	7	8	5	0	1	1	0	0	0	0	1	1	1	1	1	0	0	0	0	0	0	0	0	0	0	1
Nitrolancea	Thermomicrobiota	1	0	1	0	1	1	0	0	0	0	0	0	0	0	1	0	0	0	0	0	1	0	6	7	4	0	1	0	0	0	0	0	1	1	0	1	1	0	0	0	0	0	0	0	0	0	0	1
Nitrosococcus	Pseudomonadota	3	0	3	3	3	2	3	0	0	0	0	0	0	0	3	0	0	0	0	0	11	3	21	24	15	0	3	0	0	0	0	0	3	3	3	3	3	0	0	0	0	0	0	0	0	0	0	3
Nitrosomonas	Pseudomonadota	19	17	19	19	19	0	2	0	4	0	0	0	0	0	17	0	0	0	0	0	40	0	205	221	95	12	79	57	2	0	10	0	19	19	19	19	19	0	0	0	0	0	0	0	0	9	3	19
Nitrosospira	Pseudomonadota	12	9	12	12	12	0	12	0	2	0	0	0	0	0	7	0	0	0	0	0	25	1	84	96	60	0	12	12	0	0	0	0	12	12	12	12	12	0	0	0	0	0	0	0	0	0	0	12
Nitrosovibrio	Pseudomonadota	3	3	3	2	3	0	2	0	0	0	0	0	0	0	2	0	0	0	0	0	4	0	21	24	15	0	4	3	0	0	0	0	3	3	3	3	3	0	0	0	0	0	0	0	0	0	0	3
Nitrospina	Nitrospinota	1	1	0	1	0	1	1	0	0	0	0	0	0	0	1	0	0	0	0	0	12	6	11	12	5	1	4	2	0	0	0	0	1	1	1	1	1	0	0	0	0	0	0	0	0	1	0	1
Nitrospira	Nitrospirota	6	6	1	6	1	4	4	0	0	0	0	0	0	0	6	0	0	0	0	0	75	41	88	102	30	23	37	35	6	0	5	0	6	6	6	6	6	2	0	2	2	0	0	2	2	5	0	6
Niveispirillum	Pseudomonadota	1	1	0	1	0	1	0	0	1	0	0	0	0	0	0	0	0	0	0	0	4	1	22	23	5	9	7	8	0	0	1	0	1	1	1	1	1	1	1	1	1	0	1	1	1	1	1	1
Nocardia	Actinomycetota	45	3	44	45	44	45	38	6	30	0	0	0	0	0	0	0	0	0	0	0	239	13	954	814	224	405	235	324	0	0	45	0	45	45	44	45	45	45	45	45	45	45	45	45	45	45	45	45
Nocardioides	Actinomycetota	35	35	8	35	4	35	0	0	7	0	0	0	16	0	0	0	0	12	0	0	276	0	666	569	175	240	192	234	2	0	24	0	35	35	35	35	35	27	24	27	27	27	27	27	24	27	27	35
Nocardiopsis	Actinomycetota	21	19	21	21	21	21	2	7	0	0	0	0	0	0	0	0	0	0	0	0	124	5	420	373	105	161	123	156	5	0	0	0	21	21	21	21	21	18	14	18	18	14	14	18	18	19	20	21
Nodosilinea	Cyanobacteriota	1	1	0	1	0	0	0	0	0	0	0	0	0	0	1	0	0	0	1	0	6	4	19	21	5	9	5	8	0	0	0	0	1	1	1	1	1	1	0	1	1	0	1	1	1	1	1	0
Nodularia	Cyanobacteriota	1	1	0	1	0	0	0	0	0	0	0	0	0	0	1	0	0	0	0	0	4	4	19	20	5	9	5	8	0	0	0	0	1	1	1	1	1	1	0	1	1	0	1	1	1	1	1	0
Nonlabens	Bacteroidota	9	0	6	4	0	9	0	0	0	0	0	0	0	0	0	0	0	0	0	0	35	0	48	45	36	3	0	0	0	0	0	0	9	9	9	9	0	0	0	0	0	0	0	0	0	0	3	0
Nonomuraea	Actinomycetota	7	7	7	7	7	7	0	3	0	0	0	0	0	0	0	0	0	0	0	0	55	7	137	124	35	49	43	47	7	0	0	0	7	7	7	7	7	5	5	5	5	5	5	7	5	5	5	7
Nosocomiicoccus	Bacillota	1	0	0	0	0	0	0	0	0	0	0	0	0	0	1	0	0	0	0	0	0	0	4	4	4	0	0	0	0	0	0	0	1	1	1	1	0	0	0	0	0	0	0	0	0	0	0	0
Nostoc	Cyanobacteriota	6	5	0	6	0	0	3	0	0	0	0	0	0	0	6	0	0	0	3	0	30	18	114	119	30	54	30	48	0	0	0	0	6	6	6	6	6	6	0	6	6	0	6	6	6	6	6	0
Novacetimonas	Pseudomonadota	1	0	0	1	1	0	0	0	1	0	0	0	0	0	1	0	0	0	0	0	3	1	22	22	5	9	7	8	0	0	1	0	1	1	1	1	1	1	1	1	1	0	1	1	1	1	1	1
Noviherbaspirillum	Pseudomonadota	5	3	5	5	2	5	5	0	3	0	0	0	0	0	5	1	0	0	0	0	26	5	49	54	25	6	17	13	0	0	0	0	5	5	5	5	5	0	0	0	0	0	0	0	0	1	1	1
Novispirillum	Pseudomonadota	1	1	1	1	0	1	0	0	1	0	0	0	0	0	1	0	0	0	0	0	4	0	21	22	5	9	7	8	0	0	1	0	1	1	1	1	1	1	0	1	1	0	1	1	1	1	1	0
Novosphingobium	Pseudomonadota	25	0	5	24	16	25	1	0	6	0	0	0	0	0	25	0	0	0	2	0	90	3	416	387	118	135	125	131	0	0	12	0	24	24	23	23	24	14	14	14	14	14	11	14	14	16	24	24
Novosphingopyxis	Pseudomonadota	1	0	1	1	0	1	0	0	0	0	0	0	0	0	1	0	0	0	0	0	3	0	7	7	5	1	0	0	0	0	0	0	1	1	1	1	1	0	0	0	0	0	0	0	0	0	1	1
Numidum	Bacillota	1	1	1	0	1	0	1	0	0	0	0	0	0	0	1	0	0	0	0	0	0	0	6	6	5	0	0	0	1	0	0	0	1	1	1	1	1	0	0	0	0	0	0	0	0	0	0	0
Obesumbacterium	Pseudomonadota	1	0	1	1	1	0	0	1	1	0	0	0	0	0	1	0	0	0	0	0	3	0	19	25	5	9	7	8	0	0	0	0	1	1	1	1	1	1	0	1	1	0	1	0	1	1	0	1
Occidentia	Pseudomonadota	1	0	1	0	0	0	0	0	0	0	0	0	0	0	0	0	0	0	0	0	0	0	3	3	3	0	0	0	0	0	0	0	1	1	1	0	0	0	0	0	0	0	0	0	0	0	0	0
Oceanibaculum	Pseudomonadota	1	1	0	1	0	0	1	0	0	0	0	0	0	0	1	0	0	0	0	0	3	0	7	6	3	1	2	1	0	0	0	0	1	1	1	0	0	0	0	0	0	0	0	0	0	0	1	0
Oceanicaulis	Pseudomonadota	2	0	2	2	0	2	0	0	0	0	0	0	0	0	2	0	0	0	0	0	6	0	13	12	9	2	0	0	0	0	0	0	2	2	2	2	1	0	0	0	0	0	0	0	0	0	2	1
Oceanicella	Pseudomonadota	2	2	0	2	0	2	0	0	0	2	0	0	0	0	2	0	0	2	0	0	8	0	42	44	10	18	14	16	0	0	2	0	2	2	2	2	2	2	0	2	2	0	2	2	2	2	2	0
Oceanicola	Pseudomonadota	4	4	2	4	1	4	0	0	0	2	0	0	0	0	4	0	0	4	1	0	17	1	79	76	20	29	25	30	1	0	1	0	4	4	4	4	4	3	2	3	3	2	3	3	4	3	4	3
Oceanimonas	Pseudomonadota	3	0	3	3	3	0	3	0	0	0	0	0	0	0	3	0	0	0	0	0	6	0	37	38	15	3	16	10	0	0	1	0	3	3	3	3	3	0	0	0	0	0	0	0	0	0	3	3
Oceaniovalibus	Pseudomonadota	1	1	0	1	1	1	0	0	0	0	0	0	0	0	1	0	0	0	0	0	4	0	22	20	5	9	6	8	0	0	0	0	1	1	1	1	1	1	1	1	1	1	1	1	1	1	1	1
Oceanithermus	Deinococcota	1	1	0	1	0	1	0	0	0	0	0	0	0	0	1	0	0	0	0	0	4	1	10	10	4	1	4	3	0	0	0	0	1	1	1	1	0	0	0	0	0	0	0	0	0	1	0	0
Oceanobacillus	Bacillota	9	3	9	0	0	8	7	0	1	0	0	0	0	0	9	0	0	0	0	0	12	0	63	71	42	2	12	10	2	2	0	0	9	9	9	9	6	0	0	0	0	0	0	0	0	0	0	6
Oceanobacter	Pseudomonadota	1	0	1	1	1	0	1	0	1	0	0	0	0	0	1	0	0	0	0	0	3	1	14	15	5	1	7	5	1	0	0	0	1	1	1	1	1	0	0	0	0	0	0	0	0	0	1	1
Oceanospirillum	Pseudomonadota	3	0	3	3	3	0	3	0	0	0	0	0	0	0	3	0	0	0	0	0	8	2	54	59	15	19	20	20	1	0	1	0	3	3	3	3	3	2	0	2	2	0	2	2	2	2	2	2
Ochrobactrum	Pseudomonadota	3	2	3	3	2	3	0	0	0	1	0	0	0	0	3	0	0	0	0	0	9	0	63	63	15	27	18	24	2	0	3	0	3	3	3	3	3	3	3	3	3	0	3	3	3	3	3	3
Ochrovirga	Bacteroidota	1	0	1	1	1	0	0	0	0	0	0	0	0	0	0	0	0	0	0	0	2	0	6	7	5	0	0	0	0	0	0	0	1	1	1	1	1	0	0	0	0	0	0	0	0	0	0	1
Octadecabacter	Pseudomonadota	3	3	0	3	2	3	0	0	0	2	0	0	0	0	3	0	0	3	0	0	12	0	60	66	15	27	18	24	0	0	3	0	3	3	3	3	3	3	0	3	3	0	3	3	3	3	3	3
Odoribacter	Bacteroidota	2	2	1	2	0	2	0	0	0	0	0	0	2	0	1	0	0	0	0	0	8	0	25	26	2	8	14	12	0	0	0	0	0	0	0	2	0	2	0	0	0	0	0	2	0	2	1	0
Oenococcus	Bacillota	2	0	2	0	0	0	0	0	0	0	0	0	0	0	0	0	0	0	0	0	0	0	0	0	0	0	0	0	0	0	0	0	0	0	0	0	0	0	0	0	0	0	0	0	0	0	0	0
Oerskovia	Actinomycetota	2	0	2	2	2	0	2	0	0	0	0	0	0	0	0	0	0	0	0	0	4	0	11	13	10	0	1	0	0	0	0	0	2	2	2	2	2	0	0	0	0	0	0	0	0	0	0	2
Ohtaekwangia	Bacteroidota	2	0	2	2	1	2	0	0	2	0	0	0	0	0	2	0	0	0	0	0	13	3	30	30	10	4	14	10	0	0	0	0	2	2	2	2	2	0	0	0	0	0	0	0	0	2	2	2
Okibacterium	Actinomycetota	1	0	1	0	1	0	1	0	0	0	0	0	0	0	0	0	0	0	0	0	0	0	4	4	4	0	0	0	0	0	0	0	1	1	1	1	0	0	0	0	0	0	0	0	0	0	0	0
Oleiagrimonas	Pseudomonadota	1	1	1	1	0	1	1	0	0	0	0	0	0	0	1	0	0	0	0	0	3	0	6	7	5	0	0	0	0	0	0	0	1	1	1	1	1	0	0	0	0	0	0	0	0	0	0	1
Oleibacter	Pseudomonadota	1	0	1	1	1	0	1	0	0	0	0	0	0	0	1	0	0	0	0	0	2	0	13	15	5	1	7	5	0	0	0	0	1	1	1	1	1	0	0	0	0	0	0	0	0	0	0	1
Oleidesulfovibrio	Thermodesulfobacteriota	2	2	2	2	2	0	0	0	0	0	0	0	0	0	0	0	0	0	0	0	10	2	34	39	10	15	11	14	0	0	0	0	2	2	2	2	2	2	0	2	1	0	0	2	2	2	1	2
Oleiphilus	Pseudomonadota	2	0	1	2	1	1	1	0	0	0	0	0	0	0	2	0	0	0	0	0	6	0	34	38	9	11	14	13	1	0	1	0	2	2	2	1	2	1	0	1	1	0	1	1	1	2	1	2
Oleispira	Pseudomonadota	1	1	1	1	1	1	0	0	1	0	0	0	0	0	1	0	0	0	0	0	3	0	21	23	5	9	7	8	0	0	1	0	1	1	1	1	1	1	0	1	1	0	1	1	1	1	1	1
Oligella	Pseudomonadota	2	0	2	2	2	0	2	0	0	0	0	0	0	0	0	0	0	0	0	0	4	0	12	13	9	1	0	0	0	0	0	0	2	2	2	1	2	0	0	0	0	0	0	0	0	0	1	2
Olivibacter	Bacteroidota	2	1	2	2	2	0	2	0	0	0	0	0	0	0	2	0	0	0	0	0	4	0	13	12	8	2	1	0	0	0	0	0	2	2	0	2	2	0	0	0	0	0	0	0	0	0	2	1
Olleya	Bacteroidota	7	0	3	7	0	7	0	0	0	0	0	0	0	0	7	0	0	0	0	0	36	1	32	36	25	0	0	0	0	0	0	0	7	7	0	7	4	0	0	0	0	0	0	0	0	0	0	4
Olsenella	Actinomycetota	7	0	7	4	4	0	0	0	0	0	0	0	0	0	0	0	0	1	0	0	11	1	5	6	0	1	5	0	0	0	0	0	0	0	0	0	0	0	0	0	0	0	0	0	0	0	0	0
Opitutus	Verrucomicrobiota	2	0	1	2	1	2	1	0	0	0	0	0	0	0	1	0	0	0	0	0	12	2	13	15	10	0	1	1	0	0	1	0	2	2	2	2	2	0	0	0	0	0	0	0	0	0	0	2
Orenia	Bacillota	2	2	2	2	0	0	0	0	0	0	0	0	0	0	2	0	0	0	0	0	7	3	33	40	10	11	13	14	0	2	0	0	2	2	2	2	2	1	0	1	1	0	1	0	2	2	0	2
Oribacterium	Bacillota	12	0	12	5	7	0	0	0	0	0	0	0	0	0	0	0	0	0	0	0	13	3	76	85	10	35	30	37	0	0	0	0	0	0	0	5	5	4	0	5	5	0	4	5	4	4	0	5
Orientia	Pseudomonadota	3	0	2	0	0	0	0	0	0	0	0	0	0	0	0	0	0	0	0	0	0	0	9	9	9	0	0	0	0	0	0	0	3	3	3	0	0	0	0	0	0	0	0	0	0	0	0	0
Ornithinibacillus	Bacillota	4	3	3	0	0	4	0	0	0	0	0	0	0	0	4	0	0	0	0	0	8	0	20	20	16	0	0	0	0	0	0	0	4	4	4	4	0	0	0	0	0	0	0	0	0	0	0	0
Ornithinimicrobium	Actinomycetota	1	1	1	1	0	1	0	0	0	0	0	0	1	0	0	0	0	0	0	0	9	0	12	13	5	0	6	5	1	0	0	0	1	1	1	1	1	0	0	0	0	0	0	0	0	0	0	1
Ornithobacterium	Bacteroidota	1	0	1	0	0	0	0	0	0	0	0	0	0	0	0	0	0	0	0	0	0	0	4	4	4	0	0	0	0	0	0	0	1	1	1	1	0	0	0	0	0	0	0	0	0	0	0	0
Oryzisolibacter	Pseudomonadota	1	1	1	1	1	1	1	0	0	0	0	0	0	0	1	0	0	0	0	0	3	0	15	15	5	2	7	5	0	0	0	0	1	1	1	1	1	0	0	0	0	0	0	0	0	1	1	0
Oscillatoria	Cyanobacteriota	3	3	0	3	0	0	2	0	0	0	0	0	0	0	3	0	0	0	1	0	13	7	57	61	15	27	15	24	0	0	1	0	3	3	3	3	3	3	0	3	3	0	3	3	3	3	3	0
Oscillibacter	Bacillota	6	0	6	1	0	0	0	0	0	0	0	1	1	0	0	0	0	0	0	0	7	0	51	60	9	27	21	24	0	0	0	0	0	0	0	3	6	3	0	3	3	0	3	3	3	3	0	3
Oscillochloris	Chloroflexota	1	0	0	1	0	1	0	0	0	0	0	0	0	0	0	0	0	0	1	0	17	4	18	20	5	7	7	7	0	0	0	0	1	1	1	1	1	1	0	1	0	0	0	1	1	1	0	0
Ottowia	Pseudomonadota	2	2	2	2	1	2	1	0	0	0	0	0	0	0	1	1	0	0	0	0	6	0	34	36	10	9	14	13	0	0	0	0	2	2	2	2	2	1	0	1	1	0	0	1	1	1	2	1
Owenweeksia	Bacteroidota	1	1	1	1	0	1	0	0	0	0	0	0	0	0	1	0	0	0	0	0	5	0	6	6	4	0	1	0	0	0	0	0	1	1	1	1	0	0	0	0	0	0	0	0	0	0	0	0
Oxalobacter	Pseudomonadota	1	1	1	1	1	0	0	0	0	0	0	0	0	0	0	0	0	0	0	0	3	1	4	4	2	0	1	1	0	0	0	0	0	0	0	1	1	0	0	0	0	0	0	0	0	0	0	0
Pacificibacter	Pseudomonadota	1	1	0	1	0	1	0	0	0	1	0	0	0	0	1	0	0	0	0	0	4	0	20	22	5	9	6	8	0	0	1	0	1	1	1	1	1	1	0	1	1	0	1	1	1	1	1	1
Pacificimonas	Pseudomonadota	1	0	0	1	0	1	0	0	0	0	0	0	0	0	1	0	0	0	0	0	3	0	14	14	5	1	7	5	0	0	0	0	1	1	1	1	1	0	0	0	0	0	0	0	0	0	1	1
Paenacidovorax	Pseudomonadota	1	1	1	1	1	1	1	0	0	0	0	0	0	0	1	0	0	0	0	0	4	0	15	15	5	2	7	5	0	0	0	0	1	1	1	1	1	0	0	0	0	0	0	0	0	1	1	0
Paenarthrobacter	Actinomycetota	2	0	2	0	2	0	2	0	0	0	0	0	0	0	0	0	0	0	0	0	0	0	10	12	10	0	0	0	0	0	0	0	2	2	2	2	2	0	0	0	0	0	0	0	0	0	0	2
Paenibacillus	Bacillota	155	109	155	149	153	23	32	1	46	0	0	1	0	0	153	0	0	0	0	0	718	201	2331	2588	773	590	927	888	113	6	39	0	155	155	154	155	154	66	0	58	66	0	66	64	66	74	16	150
Paeniclostridium	Bacillota	1	1	1	0	0	1	0	0	0	0	0	0	0	0	1	0	1	1	0	0	7	2	18	24	5	8	7	7	0	0	0	0	1	1	1	1	1	0	0	1	1	0	1	0	1	1	0	1
Paeniglutamicibacter	Actinomycetota	1	0	1	0	1	0	1	0	0	0	0	0	0	0	0	0	0	0	0	0	0	0	6	5	5	1	0	0	0	0	0	0	1	1	1	1	1	0	0	0	0	0	0	0	0	0	1	0
Paenirhodobacter	Pseudomonadota	2	2	1	2	0	2	0	0	1	1	0	0	0	0	2	0	0	1	0	0	7	0	46	41	10	18	14	16	2	0	1	0	2	2	2	2	2	2	2	2	2	2	2	2	2	2	2	1
Paenisporosarcina	Bacillota	4	4	4	1	1	4	0	0	0	0	0	0	0	0	4	0	0	0	0	0	16	4	45	45	16	0	25	20	4	4	0	0	4	4	4	4	0	0	0	0	0	0	0	0	0	0	0	0
Palleronia	Pseudomonadota	2	2	0	2	2	2	0	0	1	1	0	0	0	0	2	0	0	2	0	0	8	0	46	42	10	18	14	16	0	0	1	0	2	2	2	2	2	2	2	2	2	2	2	2	2	2	2	2
Paludibacter	Bacteroidota	1	1	0	1	0	1	0	0	1	0	0	0	0	0	1	0	0	0	0	0	4	0	20	25	5	9	7	8	0	0	0	0	1	1	1	1	1	1	0	1	1	0	1	1	1	1	0	1
Paludibacterium	Pseudomonadota	1	1	1	1	1	0	1	0	1	0	0	0	0	0	1	0	0	0	0	0	2	0	19	22	5	7	7	8	0	0	1	0	1	1	1	1	1	1	0	1	1	0	0	0	1	1	1	1
Pandoraea	Pseudomonadota	8	8	8	7	8	1	8	0	0	0	0	0	0	0	8	0	0	0	0	0	16	1	108	109	38	8	55	39	0	0	0	0	8	8	8	6	8	0	0	0	0	0	0	0	0	0	7	0
Pannonibacter	Pseudomonadota	2	2	2	2	2	2	0	0	0	0	0	0	0	0	2	0	0	0	0	0	8	0	44	40	10	18	12	16	0	0	2	0	2	2	2	2	2	2	2	2	2	2	2	2	2	2	2	2
Pantoea	Pseudomonadota	34	0	34	29	34	0	0	0	0	0	0	0	0	0	33	0	0	0	0	0	58	0	203	235	168	2	0	0	0	0	0	0	33	33	34	34	34	0	0	0	0	0	0	0	0	0	2	34
Papillibacter	Bacillota	1	1	1	1	0	0	0	0	0	0	0	0	0	0	0	0	0	0	0	0	5	3	2	1	0	1	0	0	0	0	1	0	0	0	0	0	0	0	0	0	0	0	0	1	0	0	0	0
Parabacteroides	Bacteroidota	13	13	13	13	0	13	0	0	0	0	0	0	0	0	13	0	0	0	0	0	66	5	155	165	13	48	91	77	0	0	0	0	0	0	0	13	0	12	0	0	0	0	0	12	0	13	1	0
Paraburkholderia	Pseudomonadota	47	45	47	47	38	34	46	1	47	0	0	0	0	0	46	0	0	0	0	0	175	27	1044	1002	235	415	329	373	0	0	47	0	47	47	47	47	47	46	46	46	46	18	46	46	46	46	47	0
Parachlamydia	Chlamydiota	1	1	1	0	0	0	1	0	0	0	0	0	0	0	1	0	0	0	0	0	0	0	6	6	5	0	0	0	0	0	0	0	1	1	1	1	1	0	0	0	0	0	0	0	0	0	0	0
Paracholeplasma	Mycoplasmatota	2	2	1	0	0	0	0	0	0	0	0	0	0	0	0	0	0	0	0	0	2	0	2	2	0	0	0	0	0	0	0	0	0	0	0	0	0	0	0	0	0	0	0	0	0	0	0	0
Paracidovorax	Pseudomonadota	7	2	7	7	7	7	5	0	5	0	0	0	0	0	7	0	0	0	0	0	23	2	134	147	35	56	49	56	0	0	7	0	7	7	7	7	7	7	0	7	7	0	0	7	7	7	1	0
Paraclostridium	Bacillota	1	1	1	0	0	1	0	0	1	0	0	0	0	0	1	1	1	1	0	0	5	2	18	24	5	8	7	7	0	0	0	0	1	1	1	1	1	0	0	1	1	0	1	0	1	1	0	1
Paracoccus	Pseudomonadota	25	23	18	25	7	24	7	2	5	5	0	0	0	0	24	0	0	3	0	0	105	1	537	470	123	209	161	184	13	0	18	0	25	24	24	25	25	23	19	23	23	23	23	23	23	23	25	0
Parafannyhessea	Actinomycetota	1	0	1	1	0	0	0	0	0	0	0	0	0	0	0	0	0	0	0	0	2	0	0	1	0	1	0	0	0	0	0	0	0	0	0	0	0	0	0	0	0	0	0	0	0	0	0	0
Parafilimonas	Bacteroidota	1	1	0	1	1	1	0	0	0	0	0	0	0	0	1	0	0	0	0	0	4	0	6	7	5	0	0	0	0	0	0	0	1	1	1	1	1	0	0	0	0	0	0	0	0	0	0	1
Parafrankia	Actinomycetota	4	4	0	4	2	4	4	1	0	0	1	0	0	0	0	0	0	0	0	0	35	2	82	74	20	34	24	30	2	0	4	0	4	4	4	4	4	4	2	4	2	2	4	4	4	4	4	0
Parageobacillus	Bacillota	4	0	3	4	0	4	0	0	2	0	1	0	0	0	4	0	0	0	0	0	20	4	80	92	20	36	28	32	4	4	0	0	4	4	4	4	4	4	0	4	4	0	4	4	4	4	0	4
Paraglaciecola	Pseudomonadota	7	0	7	6	7	0	7	0	6	0	0	0	0	0	7	0	0	0	0	0	10	0	91	96	35	2	47	33	0	0	0	0	7	7	7	7	7	0	0	0	0	0	0	0	0	0	2	7
Paraliobacillus	Bacillota	1	0	1	0	0	0	0	0	0	0	0	0	0	0	1	0	0	0	0	0	2	0	5	5	4	0	0	0	0	0	0	0	1	1	1	1	0	0	0	0	0	0	0	0	0	0	0	0
Paramaledivibacter	Bacillota	1	1	1	1	0	1	0	0	1	0	0	0	1	1	1	1	0	0	0	0	10	5	19	25	5	9	7	8	0	1	0	0	1	1	1	1	1	1	0	1	1	0	1	0	1	1	0	1
Paraoerskovia	Actinomycetota	1	0	1	1	1	0	0	0	0	0	0	0	0	0	0	0	0	0	0	0	2	0	5	6	5	0	0	0	0	0	0	0	1	1	1	1	1	0	0	0	0	0	0	0	0	0	0	1
Parapedobacter	Bacteroidota	4	0	4	0	4	0	4	0	0	0	0	0	0	0	0	0	0	0	0	0	0	0	19	22	16	1	2	0	0	0	0	0	4	4	0	4	4	0	0	0	0	0	0	0	0	0	1	4
Paraprevotella	Bacteroidota	2	2	2	2	0	2	0	0	0	0	0	0	0	0	2	0	0	0	0	0	7	1	18	18	2	0	14	10	0	0	0	0	0	0	0	2	0	0	0	0	0	0	0	0	0	0	0	0
Pararheinheimera	Pseudomonadota	1	0	1	1	1	0	1	0	0	0	0	0	0	0	1	0	0	0	0	0	2	0	7	8	5	0	1	1	0	0	0	0	1	1	1	1	1	0	0	0	0	0	0	0	0	0	0	1
Pararhodospirillum	Pseudomonadota	1	1	1	1	0	1	1	0	1	0	0	0	0	0	1	0	0	0	1	0	6	2	19	18	5	9	5	6	1	0	1	0	1	1	1	1	1	1	0	1	1	1	1	1	1	1	1	1
Parascardovia	Actinomycetota	1	0	1	0	0	0	0	0	0	0	0	0	0	0	0	0	0	0	0	0	0	0	0	0	0	0	0	0	0	0	0	0	0	0	0	0	0	0	0	0	0	0	0	0	0	0	0	0
Parasphingorhabdus	Pseudomonadota	1	0	0	1	1	1	0	0	0	0	0	0	0	0	1	0	0	0	0	0	3	0	14	14	5	1	7	5	0	0	0	0	1	1	1	1	1	0	0	0	0	0	0	0	0	0	1	1
Parasporobacterium	Bacillota	1	1	1	1	0	0	0	0	0	0	0	0	0	0	0	0	1	1	0	0	8	2	20	23	5	9	7	8	1	0	0	0	1	1	1	1	1	1	0	1	1	0	1	1	1	1	0	1
Parasutterella	Pseudomonadota	1	0	1	0	0	0	0	0	0	0	0	0	0	0	0	0	0	0	0	0	0	0	5	4	4	1	0	0	0	0	0	0	1	1	1	1	0	0	0	0	0	0	0	0	0	0	1	0
Parasynechococcus	Cyanobacteriota	1	1	0	1	0	0	0	0	0	0	0	0	0	0	1	0	0	0	0	0	3	1	19	20	5	9	5	8	0	0	0	0	1	1	1	1	1	1	0	1	1	0	1	1	1	1	1	0
Parazoarcus	Pseudomonadota	1	1	1	1	0	1	1	0	0	0	0	0	0	0	1	0	0	0	0	0	7	1	23	22	5	9	7	8	0	0	1	0	1	1	1	1	1	1	1	1	1	1	1	1	1	1	1	1
Parvibaculum	Pseudomonadota	1	1	0	1	1	1	0	0	0	1	0	0	0	0	1	0	0	0	0	0	4	0	9	9	5	1	2	0	0	0	0	0	1	1	1	1	1	0	0	0	0	0	0	0	0	0	1	1
Parvimonas	Bacillota	3	0	3	0	1	0	0	0	0	0	0	0	0	0	0	0	0	0	0	0	0	0	0	0	0	0	0	0	0	0	0	0	0	0	0	0	0	0	0	0	0	0	0	0	0	0	0	0
Parvularcula	Pseudomonadota	2	2	1	2	0	0	2	0	0	0	0	0	0	0	2	0	0	0	0	0	5	1	15	15	10	2	1	0	0	0	0	0	2	2	2	2	2	0	0	0	0	0	0	0	0	0	2	2
Pasteurella	Pseudomonadota	4	0	4	1	3	0	0	0	0	0	0	0	0	0	0	0	0	0	0	0	2	0	15	15	15	0	0	0	0	0	0	0	3	3	3	3	3	0	0	0	0	0	0	0	0	0	0	0
Patulibacter	Actinomycetota	3	3	1	3	1	3	0	0	0	0	1	0	0	0	0	0	0	0	0	0	15	0	47	46	14	25	6	11	0	0	0	0	3	3	2	3	3	3	0	3	3	2	3	3	1	3	3	3
Paucidesulfovibrio	Thermodesulfobacteriota	1	1	1	1	0	0	0	0	0	0	0	0	0	0	0	0	0	0	0	0	7	2	17	19	5	8	5	7	0	0	0	0	1	1	1	1	1	1	0	1	1	0	0	1	1	1	1	1
Paucilactobacillus	Bacillota	5	0	5	0	3	0	0	0	0	0	0	0	0	0	0	0	0	0	0	0	0	0	0	0	0	0	0	0	0	0	0	0	0	0	0	0	0	0	0	0	0	0	0	0	0	0	0	0
Paucisalibacillus	Bacillota	2	2	2	0	0	2	0	0	0	0	0	0	0	0	2	0	0	0	0	0	4	0	10	10	8	0	0	0	0	0	0	0	2	2	2	2	0	0	0	0	0	0	0	0	0	0	0	0
Pectobacterium	Pseudomonadota	4	0	4	4	4	0	0	0	0	0	0	2	0	0	4	0	0	0	0	0	8	0	24	28	20	0	0	0	0	0	0	0	4	4	4	4	4	0	0	0	0	0	0	0	0	0	0	4
Pediococcus	Bacillota	10	0	10	0	4	0	0	0	0	0	3	0	0	0	0	0	0	0	0	0	0	0	19	25	5	9	7	8	0	1	0	0	1	1	1	1	1	1	0	1	1	0	1	0	1	1	0	1
Pedobacter	Bacteroidota	34	6	34	34	28	31	4	0	2	0	0	0	0	0	33	0	0	0	0	0	146	1	221	225	136	4	48	28	0	0	0	0	34	34	0	34	34	1	0	0	0	0	0	1	0	1	1	4
Pedococcus	Actinomycetota	2	2	2	2	1	2	0	0	0	0	0	0	2	0	0	0	0	0	0	0	15	0	16	18	10	0	4	3	0	0	0	0	2	2	2	2	2	0	0	0	0	0	0	0	0	0	0	2
Pelagerythrobacter	Pseudomonadota	1	0	0	1	1	1	0	0	0	0	0	0	0	0	1	0	0	0	0	0	3	0	7	7	5	1	0	0	0	0	0	0	1	1	1	1	1	0	0	0	0	0	0	0	0	0	1	1
Pelagibacterium	Pseudomonadota	3	3	0	3	0	3	0	0	2	0	0	0	0	0	3	0	0	0	0	0	9	0	66	60	15	27	18	24	0	0	1	0	3	3	3	3	3	3	3	3	3	3	3	3	3	3	3	3
Pelagicola	Pseudomonadota	1	1	0	1	0	1	0	0	0	1	0	0	0	0	1	1	0	1	0	0	4	0	22	20	5	9	6	8	0	0	1	0	1	1	1	1	1	1	1	1	1	1	1	1	1	1	1	1
Pelagirhabdus	Bacillota	1	1	1	0	0	0	0	0	0	0	0	0	0	0	1	0	0	0	0	0	6	0	1	1	0	0	0	0	0	0	0	0	0	0	0	0	0	0	0	0	0	0	0	0	0	0	0	0
Pelistega	Pseudomonadota	1	0	1	1	1	0	1	0	0	0	0	0	0	0	0	0	0	0	0	0	2	0	6	5	4	1	0	0	0	0	0	0	1	1	1	1	0	0	0	0	0	0	0	0	0	0	1	0
Pelobacter	Thermodesulfobacteriota	2	2	1	2	0	2	1	0	1	0	0	0	0	0	0	0	0	0	0	1	32	18	39	44	10	16	14	16	1	0	0	1	2	2	2	2	2	2	0	1	2	0	1	2	2	2	1	2
Pelodictyon	Chlorobiota	2	1	1	2	0	2	0	0	0	0	0	0	0	0	2	0	0	0	2	0	16	10	26	28	10	2	12	10	0	0	2	0	2	2	2	2	2	0	0	0	0	0	0	0	0	2	0	2
Pelomonas	Pseudomonadota	5	0	5	5	3	5	0	0	5	0	0	0	0	0	5	0	0	0	0	0	35	7	70	75	25	10	35	25	0	0	0	0	5	5	5	5	5	0	0	0	0	0	0	0	0	5	0	0
Pelosinus	Bacillota	3	0	3	3	0	3	0	3	2	0	3	0	3	1	3	0	0	3	0	0	32	6	58	75	15	27	21	24	1	2	0	3	3	3	3	3	3	3	0	3	3	0	3	0	3	3	1	3
Pelotomaculum	Bacillota	1	1	1	0	0	1	0	1	0	0	0	0	0	0	0	0	1	0	0	0	2	0	19	21	5	7	7	8	1	0	0	0	1	1	1	1	1	1	0	1	1	0	0	1	1	1	0	1
Peptacetobacter	Bacillota	1	0	1	1	0	0	0	0	0	0	0	1	0	0	1	0	0	0	0	0	3	1	16	22	4	8	7	7	0	0	0	0	0	1	1	1	1	0	0	1	1	0	1	0	1	1	0	1
Peptoanaerobacter	Bacillota	2	0	2	2	0	0	0	0	0	0	0	2	0	0	0	0	0	0	0	0	10	6	37	49	9	18	14	16	0	0	0	0	1	2	2	2	2	2	0	2	2	0	2	0	2	2	0	2
Peptoclostridium	Bacillota	2	2	2	2	0	0	0	1	0	0	0	0	0	0	0	0	0	1	0	0	17	6	38	50	10	18	14	16	0	1	0	0	2	2	2	2	2	2	0	2	2	0	2	0	2	2	0	2
Peptococcus	Bacillota	1	0	1	0	1	0	0	0	0	0	0	0	0	0	0	0	0	0	0	0	0	0	6	8	5	2	0	0	0	0	0	0	1	1	1	1	1	0	0	0	0	0	0	0	0	1	0	1
Peptoniphilus	Bacillota	16	1	16	1	0	1	0	0	1	0	0	4	1	0	1	0	0	0	0	0	5	1	18	38	5	9	6	7	0	0	0	0	1	1	1	1	1	1	0	1	1	0	1	0	1	1	0	15
Peptostreptococcus	Bacillota	5	0	5	1	0	0	0	0	0	0	0	0	0	0	0	0	0	0	0	0	6	2	80	110	20	40	35	35	0	0	0	0	0	5	5	5	5	0	0	5	5	0	5	0	5	5	0	5
Peribacillus	Bacillota	5	3	5	5	4	5	1	0	2	0	0	0	0	0	5	0	0	0	0	0	37	4	66	74	24	18	23	23	4	4	2	0	5	5	5	5	4	2	0	2	2	0	2	2	2	2	0	4
Perlucidibaca	Pseudomonadota	1	0	1	1	1	0	1	0	0	0	0	0	0	0	1	0	0	0	0	0	3	0	6	7	5	0	0	0	0	0	0	0	1	1	1	1	1	0	0	0	0	0	0	0	0	0	0	1
Persephonella	Aquificota	2	2	2	2	2	0	0	0	0	0	0	0	0	0	0	0	0	0	0	0	4	0	12	14	10	0	0	0	0	0	0	0	2	2	2	2	2	0	0	0	0	0	0	0	0	0	0	2
Persicobacter	Bacteroidota	2	0	2	2	0	0	0	0	2	0	0	0	0	0	2	0	0	0	0	0	6	0	10	10	8	0	0	0	0	0	0	0	2	2	2	2	0	0	0	0	0	0	0	0	0	0	0	0
Peterkaempfera	Actinomycetota	1	1	1	1	0	1	0	0	0	0	0	0	0	0	0	0	0	0	0	0	4	0	21	23	5	9	7	8	0	0	0	0	1	1	1	1	1	1	0	1	1	0	1	1	1	1	1	1
Petrotoga	Thermotogota	1	1	1	1	0	1	0	0	0	0	0	0	1	1	0	0	0	0	0	0	7	1	1	1	0	0	0	0	0	0	0	0	0	0	0	0	0	0	0	0	0	0	0	0	0	0	0	0
Phaeacidiphilus	Actinomycetota	1	1	0	1	1	1	0	0	0	0	0	0	0	0	0	0	0	0	0	0	8	0	19	21	5	8	6	8	1	0	0	0	1	1	1	1	1	1	0	1	1	0	0	1	1	1	1	1
Phaeobacter	Pseudomonadota	5	5	0	5	4	5	0	0	0	5	0	0	0	0	5	5	0	5	0	0	20	0	110	96	25	45	30	40	0	0	5	0	5	5	5	5	5	5	5	5	5	5	5	5	5	5	5	1
Phaeodactylibacter	Bacteroidota	1	1	0	1	0	1	0	0	0	0	0	0	0	0	1	0	0	0	0	0	4	0	6	7	5	0	0	0	0	0	0	0	1	1	1	1	1	0	0	0	0	0	0	0	0	0	0	1
Phaeovulum	Pseudomonadota	1	1	1	1	0	1	1	0	0	1	0	0	0	0	1	0	0	1	1	0	8	1	22	20	5	9	7	8	1	0	1	0	1	1	1	1	1	1	0	1	1	1	1	1	1	1	1	0
Phascolarctobacterium	Bacillota	1	0	1	1	0	1	0	0	0	0	0	0	0	0	0	0	0	0	0	0	5	1	21	23	5	9	7	8	1	0	0	0	1	1	1	1	1	1	0	1	1	0	1	1	1	1	1	1
Phaseolibacter	Pseudomonadota	1	0	1	0	1	0	0	0	0	0	0	0	0	0	0	0	0	0	0	0	0	0	5	6	5	0	0	0	0	0	0	0	1	1	1	1	1	0	0	0	0	0	0	0	0	0	0	1
Phenylobacterium	Pseudomonadota	8	3	1	7	5	8	0	0	0	0	0	0	0	0	8	0	0	0	0	0	25	1	76	75	35	8	26	22	0	0	0	0	6	7	7	7	8	0	0	0	0	0	0	0	0	0	8	7
Phocaeicola	Bacteroidota	11	11	9	11	0	11	0	1	0	0	0	0	0	0	0	0	0	0	0	0	53	15	104	105	11	21	62	47	0	0	0	0	0	0	0	11	0	2	0	0	0	0	0	3	0	11	4	0
Photobacterium	Pseudomonadota	14	8	13	13	14	0	9	1	2	0	0	0	0	0	13	4	0	0	0	0	29	0	174	191	67	11	87	66	0	0	1	0	13	13	14	13	14	1	0	1	1	0	0	1	1	1	1	14
Photorhabdus	Pseudomonadota	4	0	4	0	4	0	4	0	4	0	0	0	0	0	4	0	0	0	0	0	1	1	77	100	20	36	28	32	0	0	0	0	4	4	4	4	4	4	0	4	4	0	4	0	4	4	1	4
Phycicoccus	Actinomycetota	7	7	6	7	0	7	0	0	0	0	0	0	7	0	0	0	0	0	0	0	60	1	62	64	35	9	10	10	0	0	0	0	7	7	7	7	7	1	1	1	1	1	1	1	1	1	1	7
Phycisphaera	Planctomycetota	1	1	0	1	0	0	0	0	0	0	0	0	0	0	1	0	0	0	0	0	3	0	6	7	5	0	0	0	0	0	0	0	1	1	1	1	1	0	0	0	0	0	0	0	0	0	0	1
Phyllobacterium	Pseudomonadota	5	5	2	5	1	5	0	0	0	4	0	0	0	0	5	0	0	5	0	0	26	0	105	103	25	45	28	38	0	0	5	0	5	5	5	5	5	5	5	5	5	2	5	5	5	5	5	5
Phytobacter	Pseudomonadota	2	0	2	2	2	0	0	0	2	0	2	0	0	0	2	0	0	0	0	0	4	0	38	50	10	18	14	16	0	0	0	0	2	2	2	2	2	2	0	2	2	0	2	0	2	2	0	2
Pilibacter	Bacillota	1	0	1	1	0	0	0	0	1	0	1	0	0	0	0	0	0	0	0	0	2	0	1	1	0	0	0	0	0	0	0	0	0	0	0	0	0	0	0	0	0	0	0	0	0	0	0	0
Pimelobacter	Actinomycetota	2	2	2	2	0	2	0	0	2	0	0	0	0	0	0	0	0	0	0	0	10	0	44	36	10	18	12	16	0	0	2	0	2	2	2	2	2	2	2	2	2	2	2	2	2	2	2	2
Pirellula	Planctomycetota	2	2	2	2	1	0	1	0	0	0	0	0	0	0	2	0	0	0	0	0	7	0	19	18	10	5	3	0	0	0	0	0	2	2	2	2	2	0	0	0	0	0	0	2	0	1	1	0
Piscibacillus	Bacillota	1	1	1	0	0	1	1	0	0	0	0	0	0	0	1	0	0	0	0	0	2	0	5	5	4	0	0	0	0	0	0	0	1	1	1	1	0	0	0	0	0	0	0	0	0	0	0	0
Piscicoccus	Actinomycetota	1	1	0	1	1	1	0	0	1	0	0	0	0	0	0	0	0	1	0	0	7	0	18	16	5	7	4	5	0	0	0	0	1	1	1	1	1	1	1	1	1	0	1	1	0	1	1	1
Pisciglobus	Bacillota	1	1	1	0	0	0	0	0	0	0	0	0	0	0	1	0	0	0	0	0	0	0	1	1	0	0	0	0	0	0	0	0	0	0	0	0	0	0	0	0	0	0	0	0	0	0	0	0
Piscirickettsia	Pseudomonadota	1	0	1	0	0	0	0	0	0	0	0	0	0	0	0	0	0	0	0	0	0	0	5	5	5	0	0	0	0	0	0	0	1	1	1	1	1	0	0	0	0	0	0	0	0	0	0	0
Planctomicrobium	Planctomycetota	1	1	0	1	0	0	1	0	0	0	0	0	0	0	1	0	0	0	0	0	4	1	6	6	5	0	0	0	0	0	0	0	1	1	1	1	1	0	0	0	0	0	0	0	0	0	0	0
Planctomyces	Planctomycetota	2	2	2	2	1	2	1	0	2	0	0	0	0	0	2	0	0	0	0	0	9	3	15	14	10	2	1	0	0	0	0	0	2	2	2	2	2	0	0	0	0	0	0	0	0	1	1	0
Planctopirus	Planctomycetota	1	1	0	1	0	0	0	0	1	0	0	0	0	0	1	0	0	0	0	0	2	0	10	10	5	1	3	2	0	0	0	0	1	1	1	1	1	0	0	0	0	0	0	0	1	0	0	0
Planifilum	Bacillota	1	1	1	1	0	1	0	0	0	0	0	0	1	0	1	0	0	0	0	0	6	1	12	13	5	0	6	4	1	0	0	0	1	1	1	1	1	0	0	0	0	0	0	0	0	0	0	1
Planktomarina	Pseudomonadota	1	1	0	1	1	1	0	0	0	0	0	0	0	0	1	1	0	1	0	0	5	0	20	22	5	9	6	8	0	0	0	0	1	1	1	1	1	1	0	1	1	0	1	1	1	1	1	1
Planktotalea	Pseudomonadota	1	1	0	1	1	1	0	0	0	0	0	0	0	0	1	1	0	1	0	0	6	0	20	22	5	9	6	8	0	0	0	0	1	1	1	1	1	1	0	1	1	0	1	1	1	1	1	1
Planktothrix	Cyanobacteriota	4	0	4	4	0	0	0	0	0	0	0	0	0	0	4	0	0	0	0	0	20	12	76	80	20	36	20	32	0	0	0	0	4	4	4	4	4	4	0	4	4	0	4	4	4	4	4	0
Planococcus	Bacillota	7	7	7	5	0	7	0	0	1	0	0	0	0	0	7	0	0	0	0	0	43	0	74	75	28	0	39	32	7	7	0	0	7	6	7	7	1	0	0	0	0	0	0	0	0	0	0	1
Plantibacter	Actinomycetota	6	0	6	0	6	0	6	0	0	0	0	0	0	0	0	0	0	0	0	0	0	0	29	29	29	0	0	0	0	0	0	0	6	6	6	6	5	0	0	0	0	0	0	0	0	0	0	0
Pleomorphomonas	Pseudomonadota	3	3	3	3	1	0	0	0	3	0	0	0	0	0	3	0	0	0	0	0	8	0	60	60	12	27	18	24	0	0	1	0	3	3	3	0	3	3	3	3	3	0	3	3	3	3	3	3
Plesiomonas	Pseudomonadota	2	0	2	2	2	0	2	0	0	0	0	0	0	0	2	0	0	0	0	0	4	0	16	18	10	0	4	4	0	0	0	0	2	2	2	2	2	0	0	0	0	0	0	0	0	0	0	2
Pleurocapsa	Cyanobacteriota	2	0	2	2	1	0	0	0	0	0	0	0	0	0	2	0	0	0	0	0	7	3	38	42	10	18	10	16	0	0	0	0	2	2	2	2	2	2	0	2	2	0	2	2	2	2	2	0
Pluralibacter	Pseudomonadota	3	0	3	3	3	1	3	1	3	0	3	0	0	0	3	0	0	0	0	0	8	0	58	75	15	27	21	24	0	0	0	0	3	3	3	3	3	3	0	3	3	0	3	0	3	3	1	3
Polaribacter	Bacteroidota	10	2	7	9	1	10	0	0	0	0	0	0	0	0	0	0	0	0	0	0	49	0	55	65	40	0	5	3	0	0	0	0	10	10	0	10	10	0	0	0	0	0	0	0	0	0	0	10
Polaromonas	Pseudomonadota	9	3	9	9	4	9	1	0	1	0	0	0	0	0	9	0	0	0	0	0	49	9	145	154	44	35	63	54	0	0	8	0	9	9	9	8	9	3	0	3	3	0	0	3	3	8	6	3
Polycyclovorans	Pseudomonadota	1	0	1	1	0	1	1	0	0	0	0	0	0	0	1	0	0	0	0	0	3	0	13	14	4	1	7	5	0	0	1	0	1	1	1	0	1	0	0	0	0	0	0	0	0	1	0	1
Polymorphum	Pseudomonadota	1	1	0	1	1	1	0	0	0	1	0	0	0	0	1	0	0	1	0	0	8	2	20	22	5	9	6	8	1	0	1	0	1	1	1	1	1	1	0	1	1	0	1	1	1	1	1	1
Polynucleobacter	Pseudomonadota	7	1	7	5	0	6	1	0	0	0	0	0	0	0	6	0	0	0	0	0	24	0	35	39	25	4	5	5	0	0	0	0	5	5	5	5	5	0	0	0	0	0	0	0	0	0	0	0
Pontibaca	Pseudomonadota	1	1	0	1	0	1	0	0	0	1	0	0	0	0	1	0	0	1	0	0	6	0	21	20	5	9	6	8	1	0	1	0	1	1	1	1	1	1	0	1	1	1	1	1	1	1	1	1
Pontibacillus	Bacillota	5	5	5	0	0	5	2	0	1	0	0	0	0	0	5	0	0	0	0	0	28	3	29	33	24	0	0	0	0	0	0	0	5	5	5	5	4	0	0	0	0	0	0	0	0	0	0	4
Pontibacter	Bacteroidota	9	8	9	9	0	9	0	0	0	0	0	0	0	0	9	0	0	0	0	0	46	1	51	51	41	0	1	0	0	0	0	0	9	9	9	9	5	0	0	0	0	0	0	0	0	0	0	0
Ponticaulis	Pseudomonadota	1	0	0	1	0	1	0	0	0	0	0	0	0	0	1	0	0	0	0	0	4	0	9	9	5	1	2	0	0	0	0	0	1	1	1	1	1	0	0	0	0	0	0	0	0	0	1	1
Ponticoccus	Pseudomonadota	1	1	1	1	0	1	0	0	0	1	0	0	0	0	1	0	0	1	0	0	6	0	23	21	5	9	7	8	0	0	1	0	1	1	1	1	1	1	1	1	1	1	1	1	1	1	1	1
Porphyrobacter	Pseudomonadota	3	0	1	3	3	3	0	0	0	0	0	0	0	0	3	0	0	0	3	0	15	2	21	21	15	3	0	0	0	0	0	0	3	3	3	3	3	0	0	0	0	0	0	0	0	0	3	3
Porphyromonas	Bacteroidota	26	12	26	1	0	23	0	11	0	0	0	0	15	0	24	0	0	0	0	0	52	1	354	355	80	89	164	137	7	0	0	0	13	13	13	26	15	22	0	0	0	0	0	23	0	19	22	0
Porticoccus	Pseudomonadota	1	1	0	1	0	1	0	0	0	0	0	0	0	0	1	0	0	0	0	0	4	0	6	7	5	0	0	0	0	0	0	0	1	1	1	1	1	0	0	0	0	0	0	0	0	0	0	1
Poseidonocella	Pseudomonadota	2	2	1	2	0	2	0	0	1	1	0	0	0	0	2	0	0	2	0	0	10	2	31	29	10	11	7	8	0	0	0	0	2	2	2	2	2	1	1	1	1	1	2	1	1	1	2	2
Pragia	Pseudomonadota	1	0	1	1	1	0	0	0	0	0	0	0	0	0	1	0	0	0	0	0	2	0	12	13	5	0	6	4	0	0	0	0	1	1	1	1	1	0	0	0	0	0	0	0	0	0	0	1
Prauserella	Actinomycetota	8	8	5	8	8	8	1	2	3	0	7	0	0	0	0	0	0	0	0	0	54	2	169	152	40	65	48	64	1	0	8	0	8	8	8	8	8	8	8	8	8	1	8	8	8	8	8	8
Prescottella	Actinomycetota	1	0	1	1	1	1	1	0	1	0	0	0	0	0	0	0	0	0	0	0	3	0	22	19	5	9	6	8	0	0	1	0	1	1	1	1	1	1	1	1	1	1	1	1	1	1	1	1
Prevotella	Bacteroidota	71	52	50	52	4	36	0	7	3	0	0	0	0	0	46	0	0	0	0	0	153	9	429	434	84	71	230	172	0	0	0	0	2	4	2	71	5	4	0	0	0	0	0	19	0	18	15	2
Pricia	Bacteroidota	1	1	0	1	0	1	0	0	0	0	0	0	0	0	1	0	0	0	0	0	4	0	5	6	4	0	0	0	0	0	0	0	1	1	0	1	1	0	0	0	0	0	0	0	0	0	0	1
Priestia	Bacillota	7	7	7	7	6	7	1	0	6	0	0	0	0	0	7	0	0	0	0	0	77	8	134	153	35	55	49	53	5	0	7	0	7	7	7	7	7	6	0	6	6	0	6	6	6	7	0	7
Prochlorococcus	Cyanobacteriota	56	49	0	53	0	0	0	0	0	0	0	0	0	0	55	0	0	0	0	0	109	7	995	1052	263	477	254	411	0	0	0	0	49	54	55	50	55	51	0	55	52	0	54	51	54	51	54	0
Prochloron	Cyanobacteriota	1	1	0	1	0	0	0	0	0	0	0	0	0	0	1	0	0	0	0	0	3	1	11	12	5	1	4	5	0	0	0	0	1	1	1	1	1	0	0	0	0	0	0	0	1	0	0	0
Prochlorothrix	Cyanobacteriota	1	1	0	1	0	0	0	0	0	0	0	0	0	0	1	0	0	0	0	0	5	4	20	22	5	9	6	8	0	0	0	0	1	1	1	1	1	1	0	1	1	0	1	1	1	1	1	0
Prolixibacter	Bacteroidota	1	1	0	1	0	1	0	0	0	0	0	0	0	0	1	0	0	0	0	0	6	2	13	13	5	0	7	5	0	0	0	0	1	1	1	1	1	0	0	0	0	0	0	0	0	0	0	0
Promicromonospora	Actinomycetota	4	0	4	4	4	0	4	0	0	0	0	0	0	0	0	0	0	0	0	0	8	0	22	26	20	0	2	0	0	0	0	0	4	4	4	4	4	0	0	0	0	0	0	0	0	0	0	4
Propionibacterium	Actinomycetota	21	21	18	9	3	21	0	0	2	0	3	0	0	18	0	0	0	0	0	0	54	1	366	317	105	168	76	134	0	11	0	0	21	21	21	21	21	21	0	2	21	18	21	21	21	20	19	0
Propionicicella	Actinomycetota	1	1	0	1	0	1	0	0	1	0	0	0	0	0	0	0	0	0	0	0	3	0	19	20	4	9	6	8	0	0	0	0	1	1	1	0	1	1	0	1	1	1	1	1	1	1	0	1
Propionicimonas	Actinomycetota	1	1	0	1	0	1	0	0	1	0	0	0	0	0	0	0	0	0	0	0	6	2	18	18	4	9	5	8	0	1	0	0	1	1	1	0	1	1	0	1	1	1	1	1	1	1	0	0
Propionigenium	Fusobacteriota	1	1	1	1	0	1	0	1	0	0	0	0	1	1	0	0	0	1	0	0	9	1	19	25	5	9	7	8	0	0	0	0	1	1	1	1	1	1	0	1	1	0	1	0	1	1	0	1
Propionimicrobium	Actinomycetota	2	2	2	2	2	2	0	0	0	0	2	0	0	0	0	0	0	0	0	0	6	0	40	40	10	18	12	16	0	0	0	0	2	2	2	2	2	2	0	2	2	2	2	2	2	2	0	0
Propionispira	Bacillota	2	0	2	2	0	2	0	0	2	0	0	0	0	0	0	0	0	0	0	0	16	4	38	50	10	18	14	16	0	0	0	0	2	2	2	2	2	2	0	2	2	0	2	0	2	2	0	2
Propionispora	Bacillota	3	0	3	2	2	3	0	0	3	0	2	2	0	0	0	0	0	0	0	0	17	5	41	57	10	20	16	18	3	3	0	0	2	2	2	2	2	3	0	2	2	0	2	0	2	2	0	3
Propionivibrio	Pseudomonadota	2	2	0	2	0	2	1	1	0	0	0	0	0	0	2	0	0	0	0	0	9	0	39	44	10	16	14	16	1	0	0	0	2	2	2	2	2	2	0	2	2	0	0	2	2	2	1	2
Prosthecobacter	Verrucomicrobiota	2	0	2	1	2	0	0	0	0	0	0	0	0	0	2	0	0	0	0	0	8	0	13	15	10	2	1	0	0	0	0	0	2	2	2	2	2	0	0	0	0	0	0	0	0	0	0	0
Prosthecochloris	Chlorobiota	1	1	1	1	1	1	0	0	0	0	0	0	0	0	1	0	0	0	1	0	10	7	16	17	5	5	6	6	1	0	1	0	1	1	1	1	1	1	0	0	0	0	1	1	0	1	1	1
Prosthecomicrobium	Pseudomonadota	1	1	0	1	1	1	0	0	0	0	0	0	0	0	1	0	0	1	1	0	8	1	21	20	5	9	6	8	1	0	0	0	1	1	1	1	1	1	1	1	1	0	1	1	1	1	1	0
Proteiniclasticum	Bacillota	1	1	1	0	0	0	0	1	1	0	0	0	1	1	1	0	0	0	0	0	10	1	7	7	0	1	5	5	0	1	0	0	0	0	0	0	0	0	0	0	0	0	0	0	0	1	0	0
Proteiniphilum	Bacteroidota	1	1	1	1	0	1	0	0	0	0	0	0	0	0	1	0	0	0	0	0	3	0	13	13	1	4	7	6	0	0	0	0	0	0	0	1	0	1	0	0	0	0	0	1	0	1	1	0
Proteocatella	Bacillota	1	1	1	0	0	1	0	0	0	0	0	0	1	1	0	0	0	0	0	0	11	4	16	17	1	8	7	8	0	0	0	0	0	1	0	0	0	1	0	1	1	0	1	1	1	1	0	0
Proteus	Pseudomonadota	3	0	3	2	3	0	0	0	0	0	0	0	0	0	3	0	0	0	0	0	4	0	17	20	14	0	0	0	0	0	0	0	3	2	3	3	3	0	0	0	0	0	0	0	0	0	0	3
Protofrankia	Actinomycetota	2	2	0	2	0	2	2	0	2	0	0	0	0	0	0	0	0	0	0	0	15	3	36	39	10	17	10	14	0	0	2	0	2	2	2	2	2	2	0	2	2	0	2	2	2	1	1	0
Providencia	Pseudomonadota	6	0	6	5	5	0	5	0	0	0	0	0	0	0	5	0	0	0	0	0	10	0	31	35	25	1	0	0	0	0	0	0	5	5	5	5	5	0	0	0	0	0	0	0	0	0	1	5
Pseudacidobacterium	Acidobacteriota	1	1	1	1	1	1	0	0	0	0	0	0	0	0	1	0	0	0	0	0	5	1	6	7	5	0	0	0	0	0	0	0	1	1	1	1	1	0	0	0	0	0	0	0	0	0	0	1
Pseudacidovorax	Pseudomonadota	2	2	2	2	2	2	2	0	2	0	0	0	0	0	2	0	0	0	0	0	6	0	28	30	10	4	14	10	0	0	0	0	2	2	2	2	2	0	0	0	0	0	0	0	0	2	0	0
Pseudaestuariivita	Pseudomonadota	1	1	0	1	1	1	0	0	0	0	0	0	0	0	1	1	0	1	0	0	5	0	23	21	5	9	7	8	0	0	0	0	1	1	1	1	1	1	1	1	1	1	1	1	1	1	1	1
Pseudalgibacter	Bacteroidota	1	1	1	1	0	1	0	0	0	0	0	0	0	0	1	0	0	0	0	0	5	0	5	6	4	0	0	0	0	0	0	0	1	1	0	1	1	0	0	0	0	0	0	0	0	0	0	1
Pseudaminobacter	Pseudomonadota	1	1	0	1	0	1	0	0	0	0	0	0	0	0	1	0	0	1	0	0	8	0	20	21	5	9	6	8	1	0	1	0	1	1	1	1	1	1	0	1	1	0	1	1	1	1	1	1
Pseudanabaena	Cyanobacteriota	3	3	0	3	0	0	0	0	0	0	0	0	0	0	3	0	0	0	1	0	11	5	57	62	15	27	15	24	0	0	0	0	3	3	3	3	3	3	0	3	3	0	3	3	3	3	3	0
Pseudarcicella	Bacteroidota	1	0	1	1	1	1	0	0	1	0	0	0	0	0	1	0	0	0	0	0	4	0	6	7	5	0	0	0	0	0	0	0	1	1	1	1	1	0	0	0	0	0	0	0	0	0	0	1
Pseudarthrobacter	Actinomycetota	5	0	5	5	5	0	5	0	0	0	0	0	0	0	0	0	0	0	0	0	10	0	25	30	25	0	0	0	0	0	0	0	5	5	5	5	5	0	0	0	0	0	0	0	0	0	0	5
Pseudenterobacter	Pseudomonadota	1	0	1	1	1	0	0	0	0	0	0	0	0	0	1	0	0	0	0	0	2	0	6	7	5	0	0	0	0	0	0	0	1	1	1	1	1	0	0	0	0	0	0	0	0	0	0	1
Pseudescherichia	Pseudomonadota	1	0	1	1	1	0	0	1	1	0	0	0	0	0	1	0	0	0	0	0	3	0	6	7	5	0	0	0	0	0	0	0	1	1	1	1	1	0	0	0	0	0	0	0	0	0	0	1
Pseudidiomarina	Pseudomonadota	7	0	7	0	0	0	7	0	0	0	0	0	0	0	5	0	0	0	0	0	0	0	28	28	28	0	0	0	0	0	0	0	7	7	7	7	0	0	0	0	0	0	0	0	0	0	0	0
Pseudoalteromonas	Pseudomonadota	63	0	63	63	62	0	63	0	30	0	0	0	0	0	63	0	0	0	0	0	129	3	606	667	311	5	228	186	0	0	0	0	62	62	62	62	63	0	0	0	0	0	0	0	0	1	3	63
Pseudobacteriovorax	Bdellovibrionota	1	0	1	1	1	1	0	0	0	0	0	0	0	0	1	0	0	0	0	0	5	0	19	20	5	7	7	8	1	0	1	0	1	1	1	1	1	1	0	1	1	0	0	1	1	1	0	0
Pseudobacteroides	Bacillota	1	1	1	1	0	0	0	0	0	0	0	0	0	0	0	0	0	0	0	1	11	6	19	21	5	8	6	8	0	0	0	0	1	1	1	1	1	1	0	1	1	0	1	1	1	1	0	1
Pseudobdellovibrio	Bdellovibrionota	1	1	1	0	0	1	1	0	0	0	0	0	0	0	1	0	0	0	0	0	1	0	4	4	3	0	0	0	0	0	0	0	1	1	1	0	0	0	0	0	0	0	0	0	0	0	0	0
Pseudobutyrivibrio	Bacillota	12	0	12	12	2	0	0	0	0	0	0	1	0	0	0	0	0	0	0	0	24	0	211	245	46	93	84	95	0	0	0	0	7	7	10	10	12	12	0	12	11	0	0	12	12	12	0	12
Pseudochrobactrum	Pseudomonadota	1	0	1	1	1	0	1	0	0	0	0	0	0	0	1	0	0	0	0	0	2	0	8	8	5	1	1	0	0	0	0	0	1	1	1	1	1	0	0	0	0	0	0	0	0	0	1	1
Pseudoclavibacter	Actinomycetota	1	0	1	0	1	0	1	0	0	0	0	0	0	0	0	0	0	0	0	0	0	0	5	5	4	0	1	0	0	0	0	0	1	1	1	1	0	0	0	0	0	0	0	0	0	0	0	0
Pseudodesulfovibrio	Thermodesulfobacteriota	4	4	4	4	2	0	0	0	2	0	0	0	0	0	0	1	0	0	0	3	18	10	66	76	20	32	20	28	0	0	0	0	4	4	4	4	4	4	0	4	4	0	0	4	4	4	2	4
Pseudodonghicola	Pseudomonadota	1	1	1	1	1	1	1	0	1	0	0	0	0	0	1	0	0	1	0	0	6	0	22	20	5	9	6	8	1	0	1	0	1	1	1	1	1	1	1	1	1	1	1	1	1	1	1	1
Pseudoduganella	Pseudomonadota	4	0	4	4	4	4	4	0	3	0	0	0	0	0	4	0	0	0	0	0	25	4	68	72	20	20	28	26	0	0	3	0	4	4	4	4	4	2	0	2	2	0	0	2	2	4	2	0
Pseudoflavonifractor	Bacillota	1	1	1	1	0	0	0	0	1	0	0	0	0	0	0	0	0	0	0	0	10	0	20	23	5	9	7	8	1	0	0	0	1	1	1	1	1	1	0	1	1	0	1	1	1	1	0	1
Pseudofrankia	Actinomycetota	3	3	1	3	1	3	1	0	3	0	0	0	0	0	0	0	0	0	0	0	22	4	63	51	15	27	15	21	1	0	2	0	3	3	3	3	3	3	3	3	3	3	3	3	3	3	3	0
Pseudoglutamicibacter	Actinomycetota	1	0	1	0	0	0	1	0	0	0	0	0	0	0	0	0	0	0	0	0	0	0	4	4	4	0	0	0	0	0	0	0	1	1	1	1	0	0	0	0	0	0	0	0	0	0	0	0
Pseudogulbenkiania	Pseudomonadota	3	3	3	3	3	0	3	1	1	0	0	0	0	0	3	0	0	0	0	0	9	2	59	65	15	24	20	23	0	0	3	0	3	3	3	3	3	3	0	3	3	0	0	3	3	3	3	3
Pseudohaliea	Pseudomonadota	1	1	0	1	0	1	0	0	0	0	0	0	0	0	1	0	0	0	1	0	5	1	6	7	5	0	0	0	0	0	0	0	1	1	1	1	1	0	0	0	0	0	0	0	0	0	0	1
Pseudolabrys	Pseudomonadota	1	1	0	1	1	1	0	0	0	0	0	0	0	0	1	0	0	0	0	0	5	1	7	7	5	1	0	0	0	0	0	0	1	1	1	1	1	0	0	0	0	0	0	0	0	0	1	1
Pseudoleptotrichia	Fusobacteriota	1	0	1	1	0	0	0	0	0	0	0	0	0	0	0	0	0	0	0	0	3	1	19	25	5	9	7	8	0	0	0	0	1	1	1	1	1	1	0	1	1	0	1	0	1	1	0	1
Pseudomonas	Pseudomonadota	393	36	392	392	389	7	393	13	382	3	0	0	0	0	389	0	0	6	2	0	891	22	8786	8350	1958	3369	2718	3052	0	0	386	0	393	392	391	389	393	372	366	371	371	354	372	372	371	388	380	392
Pseudonocardia	Actinomycetota	15	14	11	15	15	15	6	0	10	0	10	0	0	0	0	0	0	1	0	0	104	0	317	276	75	133	79	103	2	0	2	0	15	15	15	15	15	15	15	15	15	13	15	15	15	15	15	15
Pseudooceanicola	Pseudomonadota	4	4	1	4	1	4	0	0	1	3	0	0	0	0	4	0	0	4	0	0	18	0	80	88	20	36	24	32	2	0	1	0	4	4	4	4	4	4	0	4	4	0	4	4	4	4	4	4
Pseudopedobacter	Bacteroidota	1	1	0	1	1	0	0	0	0	0	0	0	0	0	1	0	0	0	0	0	3	1	5	5	4	0	0	0	0	0	0	0	1	1	0	1	1	0	0	0	0	0	0	0	0	0	0	0
Pseudophaeobacter	Pseudomonadota	1	1	0	1	0	1	0	0	0	1	0	0	0	0	1	1	0	1	0	0	5	1	22	20	5	9	6	8	1	0	1	0	1	1	1	1	1	1	1	1	1	1	1	1	1	1	1	1
Pseudoramibacter	Bacillota	1	1	1	1	0	0	0	0	1	0	1	1	0	0	1	0	0	0	0	0	4	2	19	25	5	9	7	8	0	1	0	0	1	1	1	1	1	1	0	1	1	0	1	0	1	1	0	1
Pseudorhizobium	Pseudomonadota	4	4	0	4	4	4	0	0	0	4	0	0	0	0	4	0	0	3	0	0	18	0	83	83	20	36	23	31	0	0	3	0	4	4	4	4	4	4	4	4	4	0	4	4	4	4	4	4
Pseudorhodobacter	Pseudomonadota	2	2	0	2	2	2	0	0	0	1	0	0	0	0	2	2	0	2	1	0	9	0	44	38	10	18	12	16	0	0	2	0	2	2	2	2	2	2	2	2	2	2	2	2	2	2	2	0
Pseudorhodoferax	Pseudomonadota	3	0	3	3	3	3	2	0	3	0	0	0	0	0	3	0	0	0	0	0	10	0	52	51	15	13	21	18	0	0	2	0	3	3	3	3	3	1	1	1	1	1	1	1	1	3	2	0
Pseudospirillum	Pseudomonadota	1	1	1	1	1	0	1	0	0	0	0	0	0	0	1	0	0	0	0	0	2	0	9	10	5	1	2	1	0	0	0	0	1	1	1	1	1	0	0	0	0	0	0	0	0	0	1	1
Pseudosulfitobacter	Pseudomonadota	2	2	2	2	0	2	0	0	0	2	0	0	0	0	2	0	0	2	0	0	8	0	44	40	10	18	12	16	2	0	2	0	2	2	2	2	2	2	2	2	2	2	2	2	2	2	2	2
Pseudothermotoga	Thermotogota	5	5	4	5	0	5	0	0	0	0	0	0	4	0	0	0	0	0	0	0	32	7	26	26	0	0	21	17	0	0	0	0	0	0	0	0	0	0	0	0	0	0	0	0	0	0	0	0
Pseudovibrio	Pseudomonadota	8	8	5	8	1	8	1	1	0	8	0	1	0	0	8	7	0	0	0	0	35	2	153	167	40	64	48	61	0	0	8	0	8	8	8	8	8	7	0	7	7	0	7	7	7	7	8	8
Pseudoxanthobacter	Pseudomonadota	1	1	1	1	0	1	0	0	1	0	0	0	0	0	1	0	0	0	0	0	3	0	21	21	5	9	6	8	0	0	0	0	1	1	1	1	1	1	1	1	1	0	1	1	1	1	1	1
Pseudoxanthomonas	Pseudomonadota	13	13	13	13	9	11	13	0	2	1	0	0	0	0	13	0	0	0	0	0	37	0	82	94	65	1	3	1	0	0	0	0	13	13	13	13	13	0	0	0	0	0	0	0	0	0	1	13
Pseudozobellia	Bacteroidota	1	0	1	1	1	1	0	0	1	0	0	0	0	0	1	0	0	0	0	0	4	0	5	6	4	0	0	0	0	0	0	0	1	1	0	1	1	0	0	0	0	0	0	0	0	0	0	1
Psychrilyobacter	Fusobacteriota	1	1	1	1	0	0	0	1	1	0	0	0	1	1	0	0	0	1	0	0	8	1	19	25	5	9	7	8	0	0	0	0	1	1	1	1	1	1	0	1	1	0	1	0	1	1	0	1
Psychrobacillus	Bacillota	5	5	5	5	1	5	0	0	1	0	0	0	0	0	5	0	0	0	0	0	26	5	63	66	21	9	30	28	5	4	0	0	5	5	5	5	1	1	0	1	1	0	1	1	1	1	0	1
Psychrobacter	Pseudomonadota	24	0	24	24	24	0	24	0	0	0	0	0	0	0	24	0	0	0	0	0	48	0	199	223	120	0	55	22	0	0	0	0	24	24	24	24	24	0	0	0	0	0	0	0	0	0	0	24
Psychroflexus	Bacteroidota	5	2	4	0	0	5	0	0	0	0	0	0	0	0	5	0	0	0	0	0	15	0	25	25	20	0	0	0	0	0	0	0	5	5	5	5	0	0	0	0	0	0	0	0	0	0	0	0
Psychromicrobium	Actinomycetota	1	0	1	0	1	0	1	0	0	0	0	0	0	0	0	0	0	0	0	0	0	0	5	6	5	0	0	0	0	0	0	0	1	1	1	1	1	0	0	0	0	0	0	0	0	0	0	1
Psychromonas	Pseudomonadota	6	1	6	5	3	0	2	0	3	0	0	1	0	0	6	2	0	0	0	0	14	4	82	88	30	17	30	29	2	0	4	0	6	6	6	6	6	2	0	2	2	0	1	2	2	2	3	6
Psychroserpens	Bacteroidota	4	0	3	3	0	4	0	0	0	0	0	0	0	0	4	0	0	0	0	0	18	0	17	18	13	0	0	0	0	0	0	0	4	4	0	4	1	0	0	0	0	0	0	0	0	0	0	1
Puniceibacterium	Pseudomonadota	1	1	0	1	0	1	0	0	0	1	0	0	0	0	1	1	0	1	0	0	4	0	14	14	5	2	6	4	0	0	0	0	1	1	1	1	1	0	0	0	0	0	1	0	0	0	1	1
Pusillimonas	Pseudomonadota	2	1	2	2	2	0	2	0	0	0	0	0	0	0	0	0	0	0	0	0	4	0	13	14	10	1	0	0	0	0	0	0	2	2	2	2	2	0	0	0	0	0	0	0	0	0	1	2
Pustulibacterium	Bacteroidota	1	1	0	1	1	1	0	0	0	0	0	0	0	0	1	0	0	0	0	0	6	0	6	7	5	0	0	0	0	0	0	0	1	1	1	1	1	0	0	0	0	0	0	0	0	0	0	1
Pyramidobacter	Synergistota	1	1	1	1	0	1	0	0	0	0	0	0	0	0	0	0	0	0	0	0	3	0	19	22	4	9	7	8	0	0	0	0	0	1	1	1	1	1	0	1	1	0	1	1	1	1	0	1
Pyrinomonas	Acidobacteriota	1	1	1	1	1	1	0	0	0	0	0	0	0	0	1	0	0	0	0	0	4	2	6	7	5	0	0	0	0	0	0	0	1	1	1	1	1	0	0	0	0	0	0	0	0	0	0	1
Qipengyuania	Pseudomonadota	3	0	1	3	0	3	0	0	0	0	0	0	0	0	3	0	0	0	0	0	9	0	22	22	15	3	1	1	0	0	0	0	3	3	3	3	3	0	0	0	0	0	0	0	0	0	3	3
Quadrisphaera	Actinomycetota	1	0	1	0	1	0	1	0	0	0	0	0	0	0	0	0	0	0	0	0	0	0	5	5	5	0	0	0	0	0	0	0	1	1	1	1	1	0	0	0	0	0	0	0	0	0	0	0
Rahnella	Pseudomonadota	4	0	4	4	4	0	4	0	4	0	0	0	0	0	4	0	0	0	0	0	8	0	44	48	20	0	20	12	0	0	0	0	4	4	4	4	4	0	0	0	0	0	0	0	0	0	0	4
Raineyella	Actinomycetota	1	1	0	1	0	1	0	0	0	0	0	0	0	0	0	0	0	0	0	0	5	0	22	21	5	9	6	8	0	0	0	0	1	1	1	1	1	1	1	1	1	1	1	1	1	1	1	0
Ralstonia	Pseudomonadota	13	8	13	13	13	13	13	0	12	0	0	0	0	0	13	0	0	0	0	0	41	0	179	190	65	19	91	67	0	0	4	0	13	13	13	13	13	1	0	1	1	0	0	0	0	2	5	0
Ramlibacter	Pseudomonadota	2	1	2	2	2	2	1	0	0	0	0	0	0	0	2	0	0	0	0	0	12	0	26	28	10	2	14	10	0	0	0	0	2	2	2	2	2	0	0	0	0	0	0	0	0	0	0	0
Raoultella	Pseudomonadota	3	0	3	3	3	0	0	0	3	0	0	3	0	0	3	0	0	0	0	0	6	0	39	42	15	0	21	15	0	0	0	0	3	3	3	3	3	0	0	0	0	0	0	0	0	0	0	3
Raphidiopsis	Cyanobacteriota	1	1	0	1	0	0	0	0	0	0	0	0	0	0	1	0	0	0	0	0	3	0	19	20	5	9	5	8	0	0	0	0	1	1	1	1	1	1	0	1	1	0	1	1	1	1	1	0
Rathayibacter	Actinomycetota	7	0	7	0	7	0	6	0	0	0	0	0	0	0	0	0	0	0	0	0	0	0	32	32	32	0	0	0	0	0	0	0	7	7	7	7	4	0	0	0	0	0	0	0	0	0	0	0
Reichenbachiella	Bacteroidota	2	0	2	2	1	2	0	0	0	0	0	0	0	0	2	0	0	0	0	0	9	0	22	24	10	0	10	6	0	0	0	0	2	2	2	2	2	0	0	0	0	0	0	0	0	0	0	2
Reinekea	Pseudomonadota	2	2	2	2	2	1	1	1	0	0	0	0	0	0	2	0	0	0	0	0	6	0	30	34	10	8	12	11	0	0	0	0	2	2	2	2	2	1	0	1	1	0	0	1	1	1	0	2
Renibacterium	Actinomycetota	1	0	1	0	1	0	1	0	0	0	0	0	0	0	0	0	0	0	0	0	0	0	5	6	5	0	0	0	0	0	0	0	1	1	1	1	1	0	0	0	0	0	0	0	0	0	0	1
Reyranella	Pseudomonadota	1	1	0	1	1	1	0	0	0	0	0	0	0	0	1	0	0	0	0	0	5	1	22	20	5	9	6	8	0	0	1	0	1	1	1	1	1	1	1	1	1	1	1	1	1	1	1	1
Rheinheimera	Pseudomonadota	6	0	6	6	6	0	6	0	0	0	0	0	0	0	6	0	0	0	0	0	12	0	53	58	30	1	16	12	0	0	0	0	6	6	6	6	6	0	0	0	0	0	0	0	0	0	1	6
Rhizobium	Pseudomonadota	95	94	59	94	20	95	1	1	27	91	0	0	0	0	95	0	0	38	13	0	408	20	2022	1906	471	839	562	752	0	0	95	0	95	94	93	94	95	94	88	94	95	61	85	95	94	93	95	95
Rhizorhabdus	Pseudomonadota	2	0	0	2	2	2	1	0	0	0	0	0	0	0	2	0	0	0	0	0	6	0	16	16	10	2	2	2	0	0	0	0	2	2	2	2	2	0	0	0	0	0	0	0	0	0	2	2
Rhodanobacter	Pseudomonadota	19	12	19	18	11	18	18	0	0	0	0	0	0	0	18	0	0	0	0	0	76	20	123	137	90	2	13	9	0	0	1	0	18	18	18	18	18	0	0	0	0	0	0	0	0	1	1	15
Rhodobaca	Pseudomonadota	1	1	0	1	0	1	0	0	0	0	0	0	0	0	1	0	0	1	1	0	7	1	22	20	5	8	7	8	1	0	1	0	1	1	1	1	1	1	1	1	1	1	0	1	1	1	1	1
Rhodobacter	Pseudomonadota	5	5	2	5	1	5	2	0	0	3	1	2	0	0	5	0	0	5	4	0	35	5	108	98	25	44	32	40	3	0	5	0	5	5	5	5	5	5	2	5	5	5	4	5	5	5	5	2
Rhodococcus	Actinomycetota	49	8	48	48	39	48	21	1	47	0	1	0	0	0	0	0	0	0	0	0	150	0	1058	902	244	429	288	379	0	0	48	0	49	48	49	49	49	48	49	48	47	48	48	48	47	47	48	48
Rhodoferax	Pseudomonadota	3	1	3	3	2	3	0	0	3	0	0	0	1	0	3	0	0	0	0	0	15	3	61	57	15	20	21	21	0	0	2	0	3	3	3	3	3	2	2	2	2	2	2	2	2	3	3	0
Rhodoluna	Actinomycetota	1	0	1	1	0	0	0	0	0	0	0	0	0	0	0	0	0	0	0	0	2	0	4	4	3	0	0	0	0	0	0	0	1	1	1	0	0	0	0	0	0	0	0	0	0	0	0	0
Rhodomicrobium	Pseudomonadota	2	2	2	1	2	2	2	0	0	0	0	0	0	0	2	0	0	0	2	0	16	4	44	42	10	18	14	16	0	0	2	0	2	2	2	2	2	2	0	2	2	2	2	2	2	2	2	2
Rhodonellum	Bacteroidota	2	0	2	2	0	2	0	0	0	0	0	0	0	0	2	0	0	0	0	0	12	0	12	14	10	0	0	0	0	0	0	0	2	2	2	2	2	0	0	0	0	0	0	0	0	0	0	2
Rhodopirellula	Planctomycetota	6	6	1	6	1	3	1	0	0	0	0	0	0	0	6	0	0	0	0	0	33	10	41	46	30	7	4	0	0	0	0	0	6	6	6	6	6	0	0	0	0	0	0	1	0	0	0	0
Rhodoplanes	Pseudomonadota	1	1	0	1	1	1	1	0	1	0	0	0	0	0	1	0	0	0	1	0	7	3	22	20	5	9	6	8	0	0	1	0	1	1	1	1	1	1	1	1	1	1	1	1	1	1	1	1
Rhodopseudomonas	Pseudomonadota	4	4	2	4	4	4	1	0	4	0	0	0	0	0	4	0	0	0	4	0	27	10	84	79	20	35	25	31	0	0	4	0	4	4	4	4	4	4	0	4	3	4	4	4	4	4	4	4
Rhodospira	Pseudomonadota	1	1	1	1	1	1	1	0	0	0	0	0	0	0	0	0	0	0	1	0	7	2	22	21	5	9	7	8	0	0	0	0	1	1	1	1	1	1	0	1	1	1	1	1	1	1	1	0
Rhodospirillum	Pseudomonadota	2	2	2	1	1	2	2	0	1	0	0	1	0	0	1	0	0	0	2	0	10	4	36	36	10	10	14	13	1	0	2	0	2	2	2	2	2	1	0	1	1	1	1	1	1	1	2	2
Rhodothermus	Rhodothermota	2	2	2	2	2	2	2	0	0	0	0	0	0	0	2	0	0	0	0	0	7	0	12	14	10	0	0	0	0	0	0	0	2	2	2	2	2	0	0	0	0	0	0	0	0	0	0	2
Rhodovibrio	Pseudomonadota	1	1	0	1	1	1	0	0	0	1	0	0	0	0	1	0	0	1	1	0	10	1	19	21	4	9	6	8	0	0	1	0	1	1	1	0	1	1	0	1	1	0	1	1	1	1	1	1
Rhodovulum	Pseudomonadota	4	4	1	4	1	4	2	0	2	1	0	1	0	0	4	0	0	3	3	0	36	7	89	84	20	36	28	32	0	0	3	0	4	4	4	4	4	4	1	4	4	4	4	4	4	4	4	4
Richelia	Cyanobacteriota	1	0	1	1	0	0	0	0	0	0	0	0	0	0	1	0	0	0	1	0	3	1	19	21	5	9	5	8	0	0	0	0	1	1	1	1	1	1	0	1	1	0	1	1	1	1	1	0
Rickettsia	Pseudomonadota	30	0	8	0	0	0	0	0	0	0	0	0	0	0	0	0	0	0	0	0	0	0	90	90	90	0	0	0	0	0	0	0	30	30	30	0	0	0	0	0	0	0	0	0	0	0	0	0
Rickettsiella	Pseudomonadota	2	0	1	0	1	0	0	0	0	0	0	0	0	0	0	0	0	0	0	0	0	0	9	9	9	0	0	0	0	0	0	0	2	2	2	2	1	0	0	0	0	0	0	0	0	0	0	0
Riemerella	Bacteroidota	3	0	0	1	1	1	0	0	0	0	0	0	0	0	2	0	0	0	0	0	3	0	14	14	12	0	0	0	0	0	0	0	3	3	3	3	0	0	0	0	0	0	0	0	0	0	0	0
Rikenella	Bacteroidota	1	1	1	1	0	1	0	0	0	0	0	0	0	0	1	0	0	0	0	0	3	0	3	2	1	1	0	0	0	0	0	0	0	0	0	1	0	0	0	0	0	0	0	0	0	0	1	0
Rippkaea	Cyanobacteriota	2	0	2	2	0	0	0	0	0	0	0	0	0	0	2	0	0	0	0	0	6	2	38	42	10	18	10	16	0	0	0	0	2	2	2	2	2	2	0	2	2	0	2	2	2	2	2	0
Risungbinella	Bacillota	1	1	1	0	0	1	0	0	0	0	0	0	1	0	1	0	0	0	0	0	3	0	6	6	5	0	0	0	0	0	0	0	1	1	1	1	1	0	0	0	0	0	0	0	0	0	0	0
Rivularia	Cyanobacteriota	1	1	0	1	0	0	0	0	0	0	0	0	0	0	1	0	0	0	0	0	3	1	19	21	5	9	5	8	0	0	0	0	1	1	1	1	1	1	0	1	1	0	1	1	1	1	1	0
Robbsia	Pseudomonadota	1	0	1	1	1	0	0	0	1	0	0	0	0	0	1	0	0	0	0	0	2	0	21	21	5	9	6	8	0	0	1	0	1	1	1	1	1	1	1	1	1	0	1	1	1	1	1	0
Robertmurraya	Bacillota	1	1	1	1	1	1	1	0	0	0	1	1	0	0	1	0	0	0	0	0	7	1	20	23	5	9	7	8	1	1	0	0	1	1	1	1	1	1	0	1	1	0	1	1	1	1	0	1
Robiginitalea	Bacteroidota	2	1	2	2	0	2	0	0	0	0	0	0	0	0	2	0	0	0	0	0	10	0	12	14	10	0	0	0	0	0	0	0	2	2	2	2	2	0	0	0	0	0	0	0	0	0	0	2
Robiginitomaculum	Pseudomonadota	1	1	0	1	0	1	0	0	0	0	0	0	0	0	1	0	0	0	0	0	3	0	8	8	5	1	1	0	0	0	0	0	1	1	1	1	1	0	0	0	0	0	0	0	0	0	1	1
Robinsoniella	Bacillota	2	0	2	2	0	0	0	0	2	0	2	2	0	0	0	0	2	2	0	0	30	2	40	44	10	16	14	16	2	0	0	0	2	2	2	2	2	2	0	2	2	0	2	2	2	2	0	2
Rodentibacter	Pseudomonadota	1	0	1	1	1	0	0	0	0	0	0	0	0	0	0	0	0	0	0	0	2	0	5	5	5	0	0	0	0	0	0	0	1	1	1	1	1	0	0	0	0	0	0	0	0	0	0	0
Romboutsia	Bacillota	2	2	2	2	0	2	0	0	2	0	2	0	2	2	2	0	2	1	0	0	15	3	36	48	10	16	14	14	0	0	0	0	2	2	2	2	2	0	0	2	2	0	2	0	2	2	0	2
Roseateles	Pseudomonadota	2	2	2	2	1	2	0	0	1	0	0	0	0	0	2	0	0	0	0	0	11	2	39	43	10	16	14	16	0	0	1	0	2	2	2	2	2	2	0	2	2	0	0	2	2	2	1	1
Roseburia	Bacillota	4	0	4	4	1	0	0	0	1	0	0	1	0	0	0	0	0	0	0	0	12	4	56	65	7	27	28	28	0	0	0	0	1	2	1	1	2	1	0	4	4	0	0	4	3	4	0	2
Roseibaca	Pseudomonadota	1	1	0	1	0	1	0	0	0	0	0	0	0	0	1	0	0	1	1	0	7	1	14	14	5	1	7	5	1	0	0	0	1	1	1	1	1	0	0	0	0	0	0	0	0	0	1	1
Roseibium	Pseudomonadota	5	5	2	4	2	5	0	1	0	4	0	0	0	0	5	3	0	4	1	0	35	5	91	99	22	42	27	37	0	0	5	0	4	4	5	4	5	5	0	5	4	0	4	5	5	4	5	4
Roseicitreum	Pseudomonadota	1	1	0	1	0	1	0	0	0	1	0	0	0	0	1	0	0	1	0	0	6	0	23	20	5	9	7	8	0	0	1	0	1	1	1	1	1	1	1	1	1	1	1	1	1	1	1	1
Roseiflexus	Chloroflexota	2	0	0	2	2	2	0	0	0	0	0	0	0	0	0	0	0	0	2	0	22	4	38	40	10	16	12	16	0	0	0	0	2	2	2	2	2	2	0	2	2	0	0	2	2	2	2	0
Roseimaritima	Planctomycetota	1	1	0	1	0	0	0	0	0	0	0	0	0	0	1	0	0	0	0	0	7	0	14	13	5	2	6	5	0	0	0	0	1	1	1	1	1	0	0	0	0	0	0	1	0	0	1	0
Roseinatronobacter	Pseudomonadota	1	1	0	1	0	1	0	0	0	0	0	0	0	0	1	0	0	1	1	0	6	1	22	20	5	8	7	8	0	0	0	0	1	1	1	1	1	1	1	1	1	1	0	1	1	1	1	1
Roseivirga	Bacteroidota	1	0	1	1	0	1	0	0	1	0	0	0	0	0	1	0	0	0	0	0	9	4	11	12	5	0	5	3	0	0	0	0	1	1	1	1	1	0	0	0	0	0	0	0	0	0	0	1
Roseivivax	Pseudomonadota	7	7	3	7	3	7	0	0	0	3	0	0	0	0	7	0	0	4	1	0	39	1	131	121	35	49	35	40	0	0	3	0	7	7	7	7	7	5	5	5	5	5	7	5	5	5	7	7
Rosenbergiella	Pseudomonadota	1	0	1	0	1	0	0	0	0	0	0	0	0	0	0	0	0	0	0	0	0	0	5	6	5	0	0	0	0	0	0	0	1	1	1	1	1	0	0	0	0	0	0	0	0	0	0	1
Roseobacter	Pseudomonadota	7	7	0	7	4	7	0	0	0	6	0	0	0	0	7	6	0	7	3	0	46	6	142	137	35	56	42	53	0	0	6	0	7	7	7	7	7	6	4	6	6	4	7	6	6	6	7	6
Roseomonas	Pseudomonadota	7	4	1	7	7	0	7	0	7	0	0	0	0	0	7	0	0	0	0	0	16	0	108	106	34	38	28	32	0	0	4	0	7	7	7	7	6	4	4	4	4	0	4	4	4	4	7	6
Roseospirillum	Pseudomonadota	1	1	1	1	1	1	1	0	0	0	0	0	0	0	0	0	0	0	1	0	5	1	22	22	5	9	7	8	0	0	0	0	1	1	1	1	1	1	0	1	1	1	1	1	1	1	1	1
Roseovarius	Pseudomonadota	13	13	1	13	2	13	1	1	0	12	0	0	0	0	13	0	0	13	7	0	82	7	249	263	64	101	78	98	7	0	13	0	13	13	13	12	13	11	2	11	11	2	11	11	11	11	13	13
Rossellomorea	Bacillota	4	4	4	4	2	4	0	1	0	0	0	0	0	0	4	0	0	0	0	0	37	4	32	35	19	0	9	7	4	2	0	0	4	4	4	4	3	0	0	0	0	0	0	0	0	0	0	3
Rothia	Actinomycetota	4	0	4	0	4	0	1	0	0	0	0	0	0	0	0	0	0	0	0	0	0	0	19	19	19	0	0	0	0	0	0	0	4	4	4	4	3	0	0	0	0	0	0	0	0	0	0	0
Rouxiella	Pseudomonadota	1	0	1	1	1	0	0	0	1	0	0	0	0	0	1	0	0	0	0	0	2	0	6	7	5	0	0	0	0	0	0	0	1	1	1	1	1	0	0	0	0	0	0	0	0	0	0	1
Ruania	Actinomycetota	2	1	2	2	2	2	2	0	0	0	0	0	0	0	0	0	0	0	0	0	6	0	12	13	9	0	1	0	0	0	0	0	2	2	2	2	1	0	0	0	0	0	0	0	0	0	0	1
Rubellimicrobium	Pseudomonadota	2	2	0	2	1	2	0	0	0	0	0	0	0	0	2	0	0	2	0	0	6	0	33	34	10	10	11	12	0	0	0	0	2	2	2	2	2	1	0	1	1	0	1	1	1	2	2	2
Rubeoparvulum	Bacillota	1	1	1	1	0	1	0	0	0	0	0	0	1	0	1	0	0	0	0	0	6	2	13	12	5	1	6	5	1	1	0	0	1	1	1	1	1	0	0	0	0	0	0	0	0	0	1	0
Rubidibacter	Cyanobacteriota	1	1	0	1	0	0	0	0	0	0	0	0	0	0	1	0	0	0	0	0	3	1	19	21	5	9	5	8	0	0	0	0	1	1	1	1	1	1	0	1	1	0	1	1	1	1	1	0
Rubinisphaera	Planctomycetota	1	0	1	1	0	0	0	0	0	0	0	0	0	0	1	0	0	0	0	0	4	1	7	6	5	1	0	0	0	0	0	0	1	1	1	1	1	0	0	0	0	0	0	0	0	0	1	0
Rubrimonas	Pseudomonadota	1	1	0	1	0	1	0	0	1	0	0	0	0	0	1	0	0	0	1	0	6	1	22	20	5	9	6	8	0	0	0	0	1	1	1	1	1	1	1	1	1	1	1	1	1	1	1	1
Rubritalea	Verrucomicrobiota	2	0	2	2	2	1	0	0	0	0	0	0	0	0	2	0	0	0	0	0	11	2	12	12	10	0	0	0	0	0	0	0	2	2	2	2	2	0	0	0	0	0	0	0	0	0	0	0
Rubritepida	Pseudomonadota	1	0	1	1	1	0	1	0	1	0	0	0	0	0	1	0	0	0	1	0	4	1	6	5	4	1	0	0	0	0	0	0	1	1	1	1	0	0	0	0	0	0	0	0	0	0	1	0
Rubrivivax	Pseudomonadota	2	2	2	2	0	2	0	0	1	0	0	0	0	0	2	0	0	0	2	0	18	4	44	42	10	18	14	16	0	0	2	0	2	2	2	2	2	2	0	2	2	2	2	2	2	2	2	0
Rubrobacter	Actinomycetota	2	2	0	1	2	2	1	0	0	0	0	0	0	0	2	0	0	0	0	0	4	0	40	44	10	16	14	16	0	0	0	0	2	2	2	2	2	2	0	2	2	0	0	2	2	2	2	2
Rudaea	Pseudomonadota	1	1	1	1	1	1	1	0	0	0	0	0	0	0	1	0	0	0	0	0	3	0	6	7	5	0	0	0	0	0	0	0	1	1	1	1	1	0	0	0	0	0	0	0	0	0	0	1
Rudanella	Bacteroidota	1	0	1	1	1	1	0	0	1	0	0	0	0	0	1	0	0	0	0	0	4	0	9	10	5	0	3	1	0	0	0	0	1	1	1	1	1	0	0	0	0	0	0	0	0	0	0	1
Ruegeria	Pseudomonadota	12	12	4	11	7	12	2	0	0	11	0	0	0	0	12	12	0	11	0	0	58	2	242	213	55	99	66	88	0	0	11	0	11	11	11	11	11	11	11	11	11	11	11	11	11	11	11	4
Rufibacter	Bacteroidota	1	0	1	1	0	1	0	0	0	0	0	0	0	0	1	0	0	0	0	0	8	1	5	5	4	0	0	0	0	0	0	0	1	1	1	1	0	0	0	0	0	0	0	0	0	0	0	0
Rugamonas	Pseudomonadota	1	0	1	1	1	1	1	0	1	0	0	0	0	0	1	0	0	0	0	0	6	2	19	22	5	7	7	8	0	0	1	0	1	1	1	1	1	1	0	1	1	0	0	0	1	1	1	0
Ruminiclostridium	Bacillota	6	6	6	6	3	0	0	0	0	0	0	2	0	0	0	0	0	0	0	2	49	36	99	110	24	41	34	43	0	0	0	0	5	5	4	5	5	5	0	5	5	0	5	5	5	5	0	5
Ruminobacter	Pseudomonadota	2	0	2	2	2	0	0	0	0	0	0	0	0	0	0	0	0	0	0	0	4	0	12	12	10	2	0	0	0	0	0	0	2	2	2	2	2	0	0	0	0	0	0	0	0	0	2	2
Ruminococcus	Bacillota	15	1	15	15	7	0	0	0	1	0	0	10	0	0	0	0	4	1	0	0	51	10	181	205	39	75	73	75	1	0	0	0	8	8	7	8	8	8	0	9	9	0	6	9	9	8	0	7
Rummeliibacillus	Bacillota	1	0	1	0	0	1	0	0	0	0	0	0	0	0	1	0	0	0	0	0	3	1	10	10	4	0	5	4	1	1	0	0	1	1	1	1	0	0	0	0	0	0	0	0	0	0	0	0
Runella	Bacteroidota	3	0	3	3	3	3	0	0	0	0	0	0	0	0	3	0	0	0	0	0	17	0	19	21	15	1	0	0	0	0	0	0	3	3	3	3	3	0	0	0	0	0	0	0	0	0	1	3
Ruthenibacterium	Bacillota	1	1	1	1	0	0	0	0	0	0	0	0	0	0	0	0	0	0	0	0	3	1	17	20	2	9	7	8	0	0	0	0	0	0	0	1	1	1	0	1	1	0	1	1	1	1	0	1
Saccharibacillus	Bacillota	2	0	2	0	2	0	0	0	0	0	0	0	0	0	2	0	0	0	0	0	4	0	12	14	10	0	0	0	0	0	0	0	2	2	2	2	2	0	0	0	0	0	0	0	0	0	0	2
Saccharibacter	Pseudomonadota	2	0	2	0	2	0	0	0	0	0	0	0	0	0	0	0	0	0	0	0	0	0	12	12	10	2	0	0	0	0	0	0	2	2	2	2	2	0	0	0	0	0	0	0	0	0	2	2
Saccharicrinis	Bacteroidota	2	2	0	2	0	2	0	0	0	0	0	0	0	0	2	0	0	0	0	0	12	0	32	36	10	8	14	12	0	0	0	0	2	2	2	2	2	2	0	0	0	0	0	2	0	2	0	2
Saccharomonospora	Actinomycetota	12	12	8	12	12	12	0	2	5	0	0	0	0	0	0	0	0	0	0	0	77	4	213	191	58	77	58	72	0	0	4	0	10	12	12	12	12	9	8	9	9	4	9	9	8	11	9	11
Saccharophagus	Pseudomonadota	1	0	1	1	1	0	0	0	0	0	0	0	0	0	1	0	0	0	0	0	2	0	12	13	5	0	6	4	0	0	0	0	1	1	1	1	1	0	0	0	0	0	0	0	0	0	0	1
Saccharopolyspora	Actinomycetota	8	8	7	8	8	8	1	1	0	0	1	0	0	0	0	0	0	0	0	0	34	4	158	159	40	64	48	61	7	0	8	0	8	8	8	8	8	8	5	8	5	0	5	7	8	8	8	8
Saccharospirillum	Pseudomonadota	1	0	1	1	1	1	1	0	0	0	0	0	0	0	1	0	0	0	0	0	3	0	11	12	5	0	5	3	0	0	0	0	1	1	1	1	1	0	0	0	0	0	0	0	0	0	0	1
Saccharothrix	Actinomycetota	1	1	1	1	1	1	0	0	0	0	0	0	1	0	0	0	0	0	0	0	10	1	22	19	5	9	6	8	1	0	1	0	1	1	1	1	1	1	1	1	1	1	1	1	1	1	1	1
Sagittula	Pseudomonadota	1	1	0	1	0	1	0	0	0	1	0	0	0	0	1	0	0	1	0	0	4	0	23	21	5	9	7	8	0	0	1	0	1	1	1	1	1	1	1	1	1	1	1	1	1	1	1	1
Salegentibacter	Bacteroidota	9	9	0	9	3	9	0	0	1	0	0	0	0	0	9	0	0	0	0	0	46	1	58	66	44	0	5	3	0	0	0	0	9	9	9	9	8	0	0	0	0	0	0	0	0	0	0	8
Salibacterium	Bacillota	3	1	3	1	3	0	2	0	0	0	0	0	0	0	3	0	0	0	0	0	2	0	18	21	15	0	0	0	0	0	0	0	3	3	3	3	3	0	0	0	0	0	0	0	0	0	0	3
Salimicrobium	Bacillota	5	5	5	0	0	5	1	0	1	0	0	0	0	0	5	0	0	0	0	0	24	0	31	33	23	3	0	0	0	0	0	0	5	5	5	5	3	0	0	0	0	0	0	0	0	3	0	2
Salinarimonas	Pseudomonadota	1	1	0	1	0	1	0	0	0	1	0	0	0	0	1	1	0	0	1	0	10	4	21	20	5	9	6	8	0	0	0	0	1	1	1	1	1	1	1	1	1	0	1	1	1	1	1	0
Salinibacillus	Bacillota	1	1	1	0	0	1	1	0	0	0	0	0	0	0	1	0	0	0	0	0	2	0	5	5	4	0	0	0	0	0	0	0	1	1	1	1	0	0	0	0	0	0	0	0	0	0	0	0
Salinibacter	Rhodothermota	1	1	0	0	1	1	0	0	0	0	0	0	0	0	0	0	0	0	0	0	1	0	5	5	4	0	0	0	0	0	0	0	1	1	1	1	0	0	0	0	0	0	0	0	0	0	0	0
Salinibacterium	Actinomycetota	1	0	1	0	0	0	1	0	0	0	0	0	0	0	0	0	0	0	0	0	0	0	4	4	4	0	0	0	0	0	0	0	1	1	1	1	0	0	0	0	0	0	0	0	0	0	0	0
Salinicoccus	Bacillota	10	0	10	0	5	0	5	0	0	0	0	0	0	0	10	0	0	0	0	0	0	0	48	54	46	0	2	0	0	0	0	0	10	10	10	10	6	0	0	0	0	0	0	0	0	0	0	6
Salinihabitans	Pseudomonadota	1	1	0	1	0	1	0	0	0	0	0	0	0	0	1	1	0	1	0	0	6	0	22	20	5	9	6	8	0	0	0	0	1	1	1	1	1	1	1	1	1	1	1	1	1	1	1	1
Salinimicrobium	Bacteroidota	4	4	4	4	0	4	0	0	0	0	0	0	0	0	4	0	0	0	0	0	18	0	21	22	17	0	0	0	0	0	0	0	4	4	4	4	1	0	0	0	0	0	0	0	0	0	0	1
Salinimonas	Pseudomonadota	1	0	1	1	1	0	1	0	0	0	0	0	0	0	1	0	0	0	0	0	2	0	7	8	5	0	1	1	0	0	0	0	1	1	1	1	1	0	0	0	0	0	0	0	0	0	0	1
Saliniramus	Pseudomonadota	1	1	0	1	0	1	0	0	0	0	0	0	0	0	1	0	0	0	0	0	3	0	21	20	5	9	6	8	0	0	0	0	1	1	1	1	1	1	1	1	1	0	1	1	1	1	1	0
Salinisphaera	Pseudomonadota	2	1	2	2	2	0	2	0	2	0	0	0	0	0	0	0	0	0	0	0	4	0	26	28	10	0	14	10	2	0	1	0	2	2	2	2	2	0	0	0	0	0	0	0	0	0	0	2
Salinispira	Spirochaetota	1	0	1	1	1	0	0	0	0	0	0	0	0	1	1	0	0	0	0	0	5	1	8	8	0	1	6	4	0	0	0	0	0	0	0	0	0	0	0	0	0	0	0	0	0	1	0	0
Salinispora	Actinomycetota	3	3	3	3	0	3	0	2	0	0	0	0	3	0	0	0	0	0	0	0	26	4	51	57	15	24	12	18	3	0	3	0	3	3	3	3	3	3	0	3	3	0	0	3	3	3	3	3
Salinivibrio	Pseudomonadota	5	0	5	5	5	0	5	0	0	0	0	0	0	0	5	0	0	0	0	0	10	0	36	40	25	1	5	5	0	0	0	0	5	5	5	5	5	0	0	0	0	0	0	0	0	0	1	5
Salipaludibacillus	Bacillota	1	1	1	1	0	1	0	0	0	0	0	0	0	0	1	0	0	0	0	0	9	1	14	15	5	1	7	5	1	0	0	0	1	1	1	1	1	0	0	0	0	0	0	0	0	1	0	1
Salipiger	Pseudomonadota	6	6	4	6	1	6	0	0	5	2	0	0	0	0	6	0	0	5	0	0	31	0	120	110	30	42	39	41	5	0	2	0	6	6	6	6	6	4	4	4	5	5	4	5	4	5	6	5
Salisaeta	Rhodothermota	1	0	0	1	0	1	0	0	0	0	0	0	0	0	1	0	0	0	0	0	4	0	5	5	4	0	0	0	0	0	0	0	1	1	1	1	0	0	0	0	0	0	0	0	0	0	0	0
Salisediminibacterium	Bacillota	4	4	4	1	0	4	0	0	0	0	0	0	0	0	4	0	0	0	0	0	30	4	24	24	19	0	1	0	4	0	0	0	4	4	4	4	3	0	0	0	0	0	0	0	0	0	0	0
Salmonella	Pseudomonadota	2	0	2	2	2	1	2	0	1	0	1	0	0	0	2	0	0	0	0	0	5	0	25	32	9	9	8	8	0	0	0	0	1	2	2	2	2	1	0	1	1	0	1	0	1	1	0	2
Salsuginibacillus	Bacillota	1	1	1	1	1	1	0	0	0	0	0	0	0	0	1	0	0	0	0	0	4	0	14	16	5	2	7	5	1	0	0	0	1	1	1	1	1	0	0	0	0	0	0	0	0	1	0	1
Sandarakinorhabdus	Pseudomonadota	2	0	2	2	2	2	0	0	0	0	0	0	0	0	2	0	0	0	0	0	6	0	14	14	10	2	0	0	0	0	0	0	2	2	2	2	2	0	0	0	0	0	0	0	0	0	2	2
Sanguibacter	Actinomycetota	4	0	4	4	4	0	0	0	0	0	0	0	0	0	0	0	0	0	0	0	8	0	20	24	20	0	0	0	0	0	0	0	4	4	4	4	4	0	0	0	0	0	0	0	0	0	0	4
Sanguibacteroides	Bacteroidota	1	1	1	1	0	1	0	0	0	0	0	0	1	0	1	0	0	0	0	0	4	0	12	13	1	4	7	6	0	0	0	0	0	0	0	1	0	1	0	0	0	0	0	1	0	1	0	0
Saprospira	Bacteroidota	1	0	1	1	0	1	0	0	0	0	0	0	0	0	1	0	0	0	0	0	5	0	5	5	4	0	0	0	0	0	0	0	1	1	1	1	0	0	0	0	0	0	0	0	0	0	0	0
Sarcina	Bacillota	1	0	1	1	0	0	0	0	0	0	0	0	0	0	0	0	0	0	0	0	2	0	13	14	0	6	7	8	0	0	0	0	0	0	0	0	0	1	0	1	1	0	0	1	1	0	0	0
Scardovia	Actinomycetota	2	0	2	0	0	0	0	0	0	0	0	0	0	0	0	0	0	0	0	0	0	0	0	0	0	0	0	0	0	0	0	0	0	0	0	0	0	0	0	0	0	0	0	0	0	0	0	0
Schaalia	Actinomycetota	8	0	8	0	7	0	0	0	0	0	0	0	0	0	0	0	0	0	0	0	0	0	13	13	13	0	0	0	0	0	0	0	3	3	3	2	2	0	0	0	0	0	0	0	0	0	0	0
Schaedlerella	Bacillota	1	0	1	1	0	0	0	0	0	0	0	1	0	0	0	0	0	0	0	0	3	1	6	7	4	0	1	0	0	0	0	0	1	1	0	1	1	0	0	0	0	0	0	0	0	0	0	1
Schinkia	Bacillota	1	0	0	1	1	1	0	0	0	0	1	0	0	0	1	0	0	0	0	0	6	1	20	23	5	9	7	8	1	0	0	0	1	1	1	1	1	1	0	1	1	0	1	1	1	1	0	1
Schleiferilactobacillus	Bacillota	3	1	3	0	2	0	0	0	0	0	0	0	0	0	3	0	0	0	0	0	0	0	0	0	0	0	0	0	0	0	0	0	0	0	0	0	0	0	0	0	0	0	0	0	0	0	0	0
Schlesneria	Planctomycetota	1	1	1	1	1	1	1	0	1	0	0	0	0	0	1	0	0	0	0	0	5	2	7	7	5	1	0	0	0	0	0	0	1	1	1	1	1	0	0	0	0	0	0	0	0	0	1	0
Schnuerera	Bacillota	1	1	1	0	0	1	0	0	1	0	0	0	1	1	1	0	0	0	0	0	6	3	13	17	0	8	6	7	0	1	0	0	0	0	0	0	0	0	0	1	1	0	1	0	1	1	1	0
Schwartzia	Bacillota	1	1	1	1	0	1	0	0	0	0	0	0	0	0	0	0	0	1	0	0	9	1	21	25	5	9	7	8	0	0	0	0	1	1	1	1	1	1	0	1	1	0	1	1	1	1	1	1
Sciscionella	Actinomycetota	2	2	2	2	2	2	1	1	0	0	2	0	0	0	0	0	0	0	0	0	13	2	44	36	10	18	12	16	2	0	2	0	2	2	2	2	2	2	2	2	2	2	2	2	2	2	2	2
Scytonema	Cyanobacteriota	2	2	0	2	0	0	1	0	0	0	0	0	0	0	2	0	0	0	0	0	10	6	38	41	10	18	10	16	0	0	0	0	2	2	2	2	2	2	0	2	2	0	2	2	2	2	2	0
Sebaldella	Fusobacteriota	1	0	1	1	0	0	0	0	1	0	1	0	0	0	0	0	0	0	0	0	2	0	19	25	5	9	7	8	0	0	0	0	1	1	1	1	1	1	0	1	1	0	1	0	1	1	0	1
Secundilactobacillus	Bacillota	6	4	6	0	6	0	0	0	3	0	4	0	0	0	2	0	0	0	0	0	0	0	61	79	15	27	23	25	0	3	0	0	3	3	3	3	3	3	0	3	3	0	3	0	3	3	0	3
Sedimentitalea	Pseudomonadota	1	1	0	1	0	1	0	0	0	1	0	0	0	0	1	0	0	1	0	0	5	0	22	19	5	9	6	8	0	0	1	0	1	1	1	1	1	1	1	1	1	1	1	1	1	1	1	0
Sediminibacillus	Bacillota	2	2	2	0	1	2	1	0	0	0	0	0	0	0	2	0	0	0	0	0	6	0	11	11	8	0	1	1	0	0	0	0	2	2	2	2	0	0	0	0	0	0	0	0	0	0	0	0
Sediminibacter	Bacteroidota	1	0	1	1	0	1	0	0	0	0	0	0	0	0	1	0	0	0	0	0	5	0	4	4	3	0	0	0	0	0	0	0	1	1	0	1	0	0	0	0	0	0	0	0	0	0	0	0
Sediminibacterium	Bacteroidota	4	4	2	4	1	4	0	0	0	0	0	0	0	0	4	0	0	0	0	0	20	0	28	29	17	0	7	2	0	0	0	0	4	4	4	4	1	0	0	0	0	0	0	0	0	0	0	1
Sediminicola	Bacteroidota	1	1	1	1	0	1	0	0	0	0	0	0	0	0	1	0	0	0	0	0	5	0	6	6	5	0	0	0	0	0	0	0	1	1	1	1	1	0	0	0	0	0	0	0	0	0	0	0
Sediminimonas	Pseudomonadota	1	1	0	1	0	1	0	0	0	1	0	0	0	0	1	0	0	1	0	0	6	0	22	20	5	9	6	8	1	0	0	0	1	1	1	1	1	1	1	1	1	1	1	1	1	1	1	1
Sediminispirochaeta	Spirochaetota	2	2	2	2	2	0	0	0	0	0	0	0	0	0	0	0	0	0	0	0	8	2	26	34	0	14	14	16	0	0	0	0	0	0	0	0	0	2	0	2	2	0	0	0	2	2	0	0
Sediminitomix	Bacteroidota	1	1	1	1	0	1	0	0	0	0	0	0	0	0	1	0	0	0	0	0	5	0	12	12	5	1	5	3	0	0	0	0	1	1	1	1	1	0	0	0	0	0	0	0	0	0	1	1
Segetibacter	Bacteroidota	1	1	0	1	0	1	0	0	0	0	0	0	0	0	1	0	0	0	0	0	7	0	6	7	5	0	0	0	0	0	0	0	1	1	1	1	1	0	0	0	0	0	0	0	0	0	0	1
Segniliparus	Actinomycetota	2	0	2	0	2	0	0	0	0	0	0	0	0	0	0	0	0	0	0	0	0	0	12	14	10	0	2	0	0	0	0	0	2	2	2	2	2	0	0	0	0	0	0	0	0	0	0	2
Seinonella	Bacillota	1	1	1	1	0	1	1	0	0	0	0	0	0	0	1	0	0	0	0	0	4	1	6	7	5	0	0	0	0	0	0	0	1	1	1	1	1	0	0	0	0	0	0	0	0	0	0	1
Selenihalanaerobacter	Bacillota	1	1	0	1	0	0	0	1	0	0	0	0	0	1	1	0	1	1	0	0	16	2	19	24	5	8	7	8	0	1	0	0	1	1	1	1	1	1	0	1	1	0	1	0	1	1	0	1
Seleniivibrio	Deferribacterota	1	1	1	1	0	1	0	0	0	0	0	0	0	0	0	0	0	0	0	0	3	0	18	23	5	8	6	8	0	0	0	0	1	1	1	1	1	1	0	1	1	0	1	0	1	1	0	1
Selenomonas	Bacillota	21	2	21	21	11	21	0	0	2	0	0	0	0	0	0	0	0	2	0	0	99	9	418	525	105	189	147	168	6	0	0	0	21	21	21	21	21	21	0	21	21	0	21	4	21	21	15	21
Sellimonas	Bacillota	1	0	1	1	0	0	0	0	0	0	0	0	0	0	0	0	0	1	0	0	5	1	18	21	3	9	7	8	0	0	0	0	0	0	1	1	1	1	0	1	1	0	1	1	1	1	0	1
Senegalimassilia	Actinomycetota	1	0	1	1	1	0	0	0	0	0	0	0	0	0	0	0	0	0	0	0	2	0	15	18	0	9	7	8	0	0	0	0	0	0	0	0	0	1	0	1	1	0	1	1	1	1	0	1
Serinibacter	Actinomycetota	1	0	1	1	0	0	0	0	0	0	0	0	0	0	0	0	0	0	0	0	2	0	5	5	5	0	0	0	0	0	0	0	1	1	1	1	1	0	0	0	0	0	0	0	0	0	0	0
Serinicoccus	Actinomycetota	3	3	3	3	0	3	1	0	0	0	0	0	0	0	0	0	0	1	0	0	19	0	36	39	15	0	18	15	3	0	0	0	3	3	3	3	3	0	0	0	0	0	0	0	0	0	0	3
Serpentinimonas	Pseudomonadota	3	3	3	3	3	3	0	0	0	0	0	0	0	0	2	0	0	0	0	0	15	0	41	44	15	5	21	15	0	0	1	0	3	3	3	3	3	0	0	0	0	0	0	0	0	2	0	0
Serratia	Pseudomonadota	24	0	24	23	23	0	9	0	19	0	0	0	0	0	23	0	0	0	0	0	46	0	179	212	117	18	27	25	0	0	0	0	23	24	23	23	24	2	0	2	2	0	2	0	2	2	0	23
Sharpea	Bacillota	1	0	1	1	0	0	0	0	0	0	0	0	0	0	0	0	0	0	0	0	2	0	0	0	0	0	0	0	0	0	0	0	0	0	0	0	0	0	0	0	0	0	0	0	0	0	0	0
Shewanella	Pseudomonadota	36	0	36	36	34	0	36	0	2	0	0	1	0	0	35	1	0	0	0	0	76	4	482	512	180	26	244	180	0	0	10	0	36	36	36	36	36	2	0	2	2	0	0	2	2	2	10	36
Shigella	Pseudomonadota	5	0	5	5	5	5	1	0	4	0	1	0	0	0	5	0	0	0	0	0	15	0	55	60	25	0	25	15	0	0	0	0	5	5	5	5	5	0	0	0	0	0	0	0	0	0	0	5
Shimazuella	Bacillota	1	1	1	1	0	1	0	0	0	0	0	0	1	0	1	0	0	0	0	0	6	1	6	7	5	0	0	0	0	0	0	0	1	1	1	1	1	0	0	0	0	0	0	0	0	0	0	1
Shimia	Pseudomonadota	6	6	1	6	1	6	0	0	1	3	0	0	0	0	6	6	0	6	0	0	24	0	131	115	30	53	36	48	0	0	6	0	6	6	6	6	6	6	6	6	6	6	5	6	6	6	6	2
Shimwellia	Pseudomonadota	2	0	2	2	2	0	2	0	0	0	2	0	0	0	2	0	0	0	0	0	4	0	38	50	10	18	14	16	0	0	0	0	2	2	2	2	2	2	0	2	2	0	2	0	2	2	0	2
Shinella	Pseudomonadota	4	4	4	4	4	4	0	0	0	4	0	0	0	0	4	0	0	4	0	0	24	0	88	80	20	36	24	32	0	0	4	0	4	4	4	4	4	4	4	4	4	4	4	4	4	4	4	4
Shouchella	Bacillota	1	0	1	1	1	0	1	0	0	0	0	0	0	0	1	0	0	0	0	0	4	0	6	8	5	1	0	0	0	0	0	0	1	1	1	1	1	0	0	0	0	0	0	0	0	0	0	1
Shuttleworthia	Bacillota	2	0	2	2	1	0	0	0	0	0	0	2	0	0	0	0	0	0	0	0	4	0	28	30	0	14	14	16	0	0	0	0	0	0	0	0	0	2	0	2	2	0	0	2	2	2	0	0
Siansivirga	Bacteroidota	1	1	1	1	0	1	0	0	0	0	0	0	0	0	1	0	0	0	0	0	5	0	5	6	4	0	0	0	0	0	0	0	1	1	0	1	1	0	0	0	0	0	0	0	0	0	0	1
Siccationidurans	Bacteroidota	1	0	1	1	0	1	0	0	0	0	0	0	0	0	1	0	0	0	0	0	7	0	5	5	4	0	0	0	0	0	0	0	1	1	1	1	0	0	0	0	0	0	0	0	0	0	0	0
Siccibacter	Pseudomonadota	2	0	2	2	2	0	0	0	0	0	0	0	0	0	2	0	0	0	0	0	4	0	12	14	10	0	0	0	0	0	0	0	2	2	2	2	2	0	0	0	0	0	0	0	0	0	0	2
Sideroxydans	Pseudomonadota	1	1	1	1	0	0	1	0	0	0	0	0	0	0	1	0	0	0	0	0	5	3	8	9	5	1	1	1	0	0	0	0	1	1	1	1	1	0	0	0	0	0	0	0	0	1	0	1
Silanimonas	Pseudomonadota	1	1	1	1	1	1	1	0	0	0	0	0	0	0	1	0	0	0	0	0	3	0	6	7	5	0	0	0	0	0	0	0	1	1	1	1	1	0	0	0	0	0	0	0	0	0	0	1
Silvibacterium	Acidobacteriota	1	1	1	1	1	1	0	0	1	0	0	0	0	0	1	0	0	0	0	0	9	6	23	20	5	9	7	8	0	0	1	0	1	1	1	1	1	1	1	1	1	1	1	1	1	1	1	1
Simiduia	Pseudomonadota	1	1	1	1	1	1	0	0	0	0	0	0	0	0	1	0	0	0	0	0	3	0	13	14	5	0	7	5	0	0	0	0	1	1	1	1	1	0	0	0	0	0	0	0	0	0	0	1
Siminovitchia	Bacillota	1	1	1	0	1	1	0	0	0	0	0	0	0	0	1	0	0	0	0	0	3	1	7	8	5	0	1	0	1	0	0	0	1	1	1	1	1	0	0	0	0	0	0	0	0	0	0	1
Simkania	Chlamydiota	1	0	1	0	0	0	0	0	0	0	0	0	0	0	0	0	0	0	0	0	1	1	3	3	3	0	0	0	0	0	0	0	1	1	1	0	0	0	0	0	0	0	0	0	0	0	0	0
Simonsiella	Pseudomonadota	1	0	1	0	1	0	1	0	0	0	0	0	0	0	0	0	0	0	0	0	0	0	5	5	5	0	0	0	0	0	0	0	1	1	1	1	1	0	0	0	0	0	0	0	0	0	0	0
Simplicispira	Pseudomonadota	1	1	1	1	0	1	1	0	0	0	0	0	0	0	1	0	0	0	0	0	5	0	23	21	5	9	7	8	0	0	0	0	1	1	1	1	1	1	1	1	1	1	1	1	1	1	1	0
Singulisphaera	Planctomycetota	2	2	2	2	2	1	2	0	2	0	0	0	0	0	2	0	0	0	0	0	12	7	34	38	10	12	12	14	0	0	2	0	2	2	2	2	2	2	0	0	2	0	0	2	0	2	2	2
Sinobaca	Bacillota	1	1	1	1	1	1	0	0	0	0	0	0	0	0	1	0	0	0	0	0	6	0	13	15	5	2	6	5	1	1	0	0	1	1	1	1	1	0	0	0	0	0	0	0	0	1	0	1
Sinomicrobium	Bacteroidota	1	0	1	1	1	1	0	0	0	0	0	0	0	0	1	0	0	0	0	0	4	0	6	7	5	0	0	0	0	0	0	0	1	1	1	1	1	0	0	0	0	0	0	0	0	0	0	1
Sinomonas	Actinomycetota	1	0	1	0	1	0	1	0	0	0	0	0	0	0	0	0	0	0	0	0	0	0	5	6	5	0	0	0	0	0	0	0	1	1	1	1	1	0	0	0	0	0	0	0	0	0	0	1
Sinorhizobium	Pseudomonadota	10	10	4	10	2	10	0	1	6	10	0	0	0	0	10	0	0	10	1	0	57	4	220	200	50	90	60	80	0	0	10	0	10	10	10	10	10	10	10	10	10	10	10	10	10	10	10	10
Sinosporangium	Actinomycetota	1	1	1	1	1	1	0	0	0	0	0	0	0	0	0	0	0	0	0	0	6	0	22	19	5	9	6	8	1	0	0	0	1	1	1	1	1	1	1	1	1	1	1	1	1	1	1	1
Siphonobacter	Bacteroidota	1	0	1	1	1	1	0	0	1	0	0	0	0	0	1	0	0	0	0	0	3	0	15	15	5	2	7	5	0	0	0	0	1	1	1	1	1	0	0	0	0	0	0	0	0	1	1	1
Skermanella	Pseudomonadota	2	2	0	2	0	2	1	0	2	0	0	0	0	0	2	0	0	0	2	0	18	6	40	42	10	14	14	16	0	0	2	0	2	2	2	2	2	2	0	2	2	0	0	2	2	2	2	2
Slackia	Actinomycetota	4	0	4	4	0	0	0	0	0	0	0	0	0	0	0	0	0	1	0	0	8	0	28	33	15	8	7	7	0	0	0	0	3	3	3	3	3	1	0	1	0	0	1	1	1	1	0	3
Smaragdicoccus	Actinomycetota	1	0	1	1	1	1	0	0	0	0	0	0	0	0	0	0	0	0	0	0	4	0	22	18	5	9	6	8	0	0	1	0	1	1	1	1	1	1	1	1	1	1	1	1	1	1	1	1
Smithella	Thermodesulfobacteriota	3	0	3	1	0	2	0	0	0	0	0	0	0	0	0	0	0	0	0	1	40	28	23	24	5	1	14	11	0	0	0	0	1	1	1	1	1	0	0	0	0	0	1	0	0	0	0	1
Sneathia	Fusobacteriota	1	0	1	0	1	0	0	0	0	0	0	0	0	0	0	0	0	0	0	0	0	0	0	0	0	0	0	0	0	0	0	0	0	0	0	0	0	0	0	0	0	0	0	0	0	0	0	0
Sneathiella	Pseudomonadota	1	1	0	1	0	1	0	0	0	0	0	0	0	0	1	0	0	1	0	0	7	1	21	22	5	9	7	8	0	0	0	0	1	1	1	1	1	1	0	1	1	0	1	1	1	1	1	0
Snodgrassella	Pseudomonadota	2	0	2	0	2	0	0	0	0	0	0	0	0	0	0	0	0	0	0	0	0	0	10	12	10	0	0	0	0	0	0	0	2	2	2	2	2	0	0	0	0	0	0	0	0	0	0	2
Sodalis	Pseudomonadota	5	0	5	3	5	0	0	0	0	0	0	1	0	0	1	0	0	0	0	0	5	0	28	32	25	0	0	0	0	0	0	0	5	5	5	5	5	0	0	0	0	0	0	0	0	0	0	4
Soehngenia	Bacillota	1	1	0	0	0	1	0	0	0	0	0	0	1	1	1	0	0	0	0	0	5	1	8	8	0	0	7	5	0	0	0	0	0	0	0	0	0	0	0	0	0	0	0	0	0	0	0	0
Solibacillus	Bacillota	2	0	2	2	2	2	0	0	0	0	0	0	0	0	2	0	0	0	0	0	12	2	40	46	10	18	14	16	2	2	0	0	2	2	2	2	2	2	0	2	2	0	2	2	2	2	0	2
Solidesulfovibrio	Thermodesulfobacteriota	5	3	5	5	2	0	0	0	1	0	0	3	0	0	0	0	0	0	0	0	55	43	81	95	25	40	25	35	1	0	0	0	5	5	5	5	5	5	0	5	5	0	0	5	5	5	1	5
Solimonas	Pseudomonadota	4	4	4	4	1	4	4	0	4	0	0	0	0	0	4	0	0	0	0	0	12	0	55	59	20	4	27	19	0	0	0	0	4	4	4	4	4	0	0	0	0	0	0	0	0	4	0	4
Solirubrobacter	Actinomycetota	2	2	2	2	2	2	0	0	0	0	0	0	0	0	0	0	0	0	0	0	19	0	25	25	10	9	4	6	0	0	0	0	2	2	2	2	2	1	0	1	1	1	1	1	1	1	1	2
Solitalea	Bacteroidota	1	1	1	1	1	1	0	0	0	0	0	0	0	0	1	0	0	0	0	0	6	0	5	5	4	0	0	0	0	0	0	0	1	1	0	1	1	0	0	0	0	0	0	0	0	0	0	0
Solobacterium	Bacillota	1	0	1	0	0	0	0	0	0	0	0	0	0	0	0	0	0	0	0	0	0	0	0	0	0	0	0	0	0	0	0	0	0	0	0	0	0	0	0	0	0	0	0	0	0	0	0	0
Soonwooa	Bacteroidota	1	0	0	1	1	1	0	0	0	0	0	0	0	0	1	0	0	0	0	0	4	0	9	10	5	0	3	1	0	0	0	0	1	1	1	1	1	0	0	0	0	0	0	0	0	0	0	1
Sphaerobacter	Thermomicrobiota	1	1	0	0	1	1	0	0	0	0	0	0	0	0	1	0	0	0	0	0	4	3	7	7	5	0	1	0	0	0	0	0	1	1	1	1	1	0	0	0	0	0	0	0	0	0	0	0
Sphaerochaeta	Spirochaetota	4	3	4	3	1	0	0	0	0	0	0	0	0	0	0	0	0	1	0	0	11	1	16	16	1	0	12	9	0	0	0	0	1	0	0	0	0	0	0	0	0	0	0	0	0	0	0	0
Sphaerotilus	Pseudomonadota	1	0	1	1	0	1	0	0	1	0	0	0	0	0	1	0	0	0	0	0	6	0	17	19	3	8	7	8	0	0	0	0	1	1	0	0	1	1	0	1	1	0	0	1	1	1	0	0
Sphingobacterium	Bacteroidota	15	0	15	1	15	0	14	0	0	0	0	0	0	0	1	0	0	0	0	0	2	0	70	82	60	2	7	0	0	0	0	0	15	15	0	15	15	0	0	0	0	0	0	0	0	0	2	14
Sphingobium	Pseudomonadota	31	0	19	30	11	30	3	0	1	0	0	0	0	0	31	0	0	0	0	0	95	0	612	568	154	209	196	208	0	0	23	0	31	31	31	30	31	22	22	22	21	22	22	22	22	25	31	31
Sphingomonas	Pseudomonadota	89	2	23	89	45	87	12	0	8	0	0	0	0	0	82	0	0	0	1	0	294	13	1356	1282	428	384	420	411	0	0	39	0	89	89	88	76	86	37	36	37	37	36	36	36	37	38	89	86
Sphingopyxis	Pseudomonadota	40	1	3	39	30	40	1	0	1	0	0	0	0	0	40	0	0	0	2	0	122	2	576	556	195	113	219	187	0	0	11	0	39	39	39	39	39	10	10	10	10	10	2	10	10	12	39	39
Spiribacter	Pseudomonadota	2	2	0	1	0	0	2	0	0	0	0	0	0	0	2	0	0	0	0	0	2	0	12	13	10	0	0	0	0	0	0	0	2	2	2	2	2	0	0	0	0	0	0	0	0	0	0	1
Spirochaeta	Spirochaetota	4	2	4	4	4	0	0	0	0	0	0	0	0	0	3	0	0	0	0	0	13	3	20	24	4	8	6	7	0	1	0	0	1	1	0	1	1	1	0	1	1	0	0	1	1	1	0	1
Spiroplasma	Mycoplasmatota	15	8	12	0	0	0	0	0	0	0	0	0	0	0	0	0	0	0	0	0	0	0	9	9	0	0	0	0	0	0	0	0	0	0	0	0	0	0	0	0	0	0	0	0	0	0	0	0
Spirosoma	Bacteroidota	6	0	6	6	6	6	0	0	6	0	0	0	0	0	6	0	0	0	0	0	30	2	45	50	30	2	7	5	0	0	0	0	6	6	6	6	6	0	0	0	0	0	0	0	0	1	1	6
Spirulina	Cyanobacteriota	1	0	0	1	0	0	0	0	0	0	0	0	0	0	1	0	0	0	0	0	5	3	19	20	5	9	5	8	0	0	0	0	1	1	1	1	1	1	0	1	1	0	1	1	1	1	1	0
Spongiibacter	Pseudomonadota	3	0	3	3	1	3	1	0	1	0	0	0	0	0	3	0	0	0	0	0	11	2	51	50	15	11	21	18	3	0	3	0	3	3	3	3	3	1	1	1	1	0	1	1	1	2	3	3
Sporacetigenium	Bacillota	1	1	1	1	0	1	0	0	0	0	0	0	1	1	1	1	1	1	0	0	17	2	17	23	4	8	7	7	0	1	0	0	0	1	1	1	1	0	0	1	1	0	1	0	1	1	0	1
Sporanaerobacter	Bacillota	1	0	1	0	0	1	0	0	0	0	0	0	1	1	1	0	0	0	0	0	8	4	14	18	0	8	7	7	0	0	0	0	0	0	0	0	0	0	0	1	1	0	1	0	1	1	1	0
Sporichthya	Actinomycetota	1	1	0	1	0	1	0	0	0	0	0	0	1	0	0	0	0	0	0	0	9	0	22	18	5	9	6	8	0	0	0	0	1	1	1	1	1	1	1	1	1	1	1	1	1	1	1	1
Sporobacter	Bacillota	1	0	1	1	0	0	0	1	0	0	0	0	0	0	0	0	1	1	0	0	18	6	19	21	4	8	7	8	1	0	0	0	0	1	1	1	1	1	0	1	1	0	1	1	1	1	0	1
Sporocytophaga	Bacteroidota	1	0	1	1	1	1	0	0	1	0	0	0	0	0	1	0	0	0	0	0	5	1	6	7	5	0	0	0	0	0	0	0	1	1	1	1	1	0	0	0	0	0	0	0	0	0	0	1
Sporolactobacillus	Bacillota	5	4	5	0	5	0	1	0	3	0	0	1	0	0	5	0	0	0	0	0	1	1	21	25	17	0	0	0	0	0	0	0	4	3	3	3	4	0	0	0	0	0	0	0	0	0	0	4
Sporolituus	Bacillota	1	1	1	1	0	1	0	1	0	0	1	0	0	0	1	0	0	0	0	0	7	1	20	24	5	8	7	8	0	0	0	0	1	1	1	1	1	1	0	1	1	0	1	1	1	1	0	1
Sporomusa	Bacillota	3	3	3	3	0	3	0	3	2	0	2	1	1	1	0	0	3	3	0	0	132	10	59	75	15	27	21	24	3	0	0	3	3	3	3	3	3	3	0	3	3	0	3	0	3	3	2	3
Sporosarcina	Bacillota	9	4	9	6	6	8	2	0	4	0	1	0	0	0	9	0	0	0	0	0	39	5	111	120	41	18	47	40	8	5	2	0	9	9	9	9	5	2	0	2	2	0	2	2	2	2	0	5
Stackebrandtia	Actinomycetota	2	1	2	2	1	2	0	1	0	0	0	0	2	0	0	0	0	0	0	0	9	0	18	20	10	2	4	1	0	0	0	0	2	2	2	2	2	0	0	0	0	0	0	0	0	2	0	2
Stanieria	Cyanobacteriota	1	0	1	1	0	0	1	0	0	0	0	0	0	0	1	0	0	0	0	0	4	2	19	21	5	9	5	8	0	0	0	0	1	1	1	1	1	1	0	1	1	0	1	1	1	1	1	0
Staphylococcus	Bacillota	38	0	38	0	37	0	0	0	0	0	0	0	0	0	38	0	0	0	0	0	0	0	190	228	190	0	0	0	0	0	0	0	38	38	38	38	38	0	0	0	0	0	0	0	0	0	0	38
Stappia	Pseudomonadota	2	2	0	2	0	2	0	0	0	2	0	0	0	0	2	0	0	2	2	0	22	4	40	44	10	18	12	16	0	0	2	0	2	2	2	2	2	2	0	2	2	0	2	2	2	2	2	2
Starkeya	Pseudomonadota	1	1	0	1	0	1	0	0	1	0	0	0	0	0	1	0	0	0	0	0	4	0	22	20	5	9	6	8	0	0	1	0	1	1	1	1	1	1	1	1	1	1	1	1	1	1	1	1
Stenotrophomonas	Pseudomonadota	15	4	15	15	14	3	15	0	0	0	0	0	0	0	15	0	0	0	0	0	33	0	114	113	75	4	21	3	0	0	0	0	15	15	15	15	15	0	0	0	0	0	0	0	0	0	4	3
Stenoxybacter	Pseudomonadota	1	0	1	0	1	0	0	0	0	0	0	0	0	0	0	0	0	0	0	0	0	0	5	6	5	0	0	0	0	0	0	0	1	1	1	1	1	0	0	0	0	0	0	0	0	0	0	1
Stigmatella	Myxococcota	2	2	2	2	0	2	0	0	2	0	0	0	2	0	2	0	0	0	0	0	30	4	12	14	10	0	0	0	0	0	0	0	2	2	2	2	2	0	0	0	0	0	0	0	0	0	0	2
Stomatobaculum	Bacillota	1	0	1	1	0	0	0	0	0	0	0	0	0	0	0	0	0	0	0	0	2	0	12	12	0	5	6	7	0	0	0	0	0	0	0	0	0	0	0	1	1	0	0	1	1	1	0	0
Streptacidiphilus	Actinomycetota	7	7	7	6	1	7	0	2	0	0	0	0	0	0	0	0	0	0	0	0	55	4	138	143	35	60	39	49	5	0	0	0	7	7	7	7	7	7	0	6	7	4	5	7	7	7	7	7
Streptoalloteichus	Actinomycetota	2	2	2	2	2	2	0	0	0	0	0	0	2	0	0	0	0	0	0	0	19	3	39	35	10	18	8	12	2	0	2	0	2	2	2	2	2	2	2	2	2	1	2	2	2	2	2	2
Streptobacillus	Fusobacteriota	2	0	2	0	0	0	0	0	0	0	0	0	0	0	0	0	0	0	0	0	0	0	0	0	0	0	0	0	0	0	0	0	0	0	0	0	0	0	0	0	0	0	0	0	0	0	0	0
Streptococcus	Bacillota	117	0	117	0	88	0	0	0	8	0	3	1	0	0	58	0	0	0	0	0	0	0	117	153	30	54	43	48	0	0	0	0	6	6	6	6	6	6	0	6	6	0	6	0	6	6	0	6
Streptomonospora	Actinomycetota	1	1	0	1	1	1	0	0	0	0	0	0	0	0	0	0	0	0	0	0	4	0	19	21	5	8	6	8	0	0	0	0	1	1	1	1	1	1	0	1	1	0	0	1	1	1	1	1
Streptomyces	Actinomycetota	260	260	259	258	180	251	50	80	16	0	0	0	1	0	0	0	0	0	0	0	2133	209	5373	5052	1293	2201	1506	1993	115	0	1	0	257	258	258	260	260	252	157	251	251	162	238	258	245	247	253	253
Streptosporangium	Actinomycetota	3	3	3	3	3	3	0	0	0	0	1	0	0	0	0	0	0	0	0	0	23	1	64	60	15	25	18	24	3	0	0	0	3	3	3	3	3	3	3	3	3	1	3	3	3	3	3	3
Stutzerimonas	Pseudomonadota	9	8	9	9	9	0	9	0	9	0	0	0	0	0	9	0	0	0	0	0	19	1	131	133	45	20	56	43	0	0	8	0	9	9	9	9	9	1	1	1	1	1	1	1	1	8	5	9
Subdoligranulum	Bacillota	2	1	2	2	0	0	0	0	0	0	0	0	0	0	0	0	0	0	0	0	7	1	32	37	2	18	14	16	0	0	0	0	0	0	0	1	1	2	0	2	2	0	2	2	2	2	0	1
Succinatimonas	Pseudomonadota	1	0	1	0	1	0	0	0	0	0	0	0	0	0	0	0	0	0	0	0	0	0	1	0	0	1	0	0	0	0	0	0	0	0	0	0	0	0	0	0	0	0	0	0	0	0	1	0
Succiniclasticum	Bacillota	1	0	1	1	0	1	0	0	0	0	0	0	0	0	0	0	0	0	0	0	5	1	21	23	5	9	7	8	0	0	0	0	1	1	1	1	1	1	0	1	1	0	1	1	1	1	1	1
Succinimonas	Pseudomonadota	1	0	1	1	1	0	0	0	0	0	0	0	0	0	1	0	0	0	0	0	2	0	3	2	0	1	2	1	0	0	0	0	0	0	0	0	0	0	0	0	0	0	0	0	0	0	1	0
Succinispira	Bacillota	1	0	1	1	0	1	0	1	0	0	0	0	0	0	0	0	0	0	0	0	6	1	20	25	5	9	7	8	1	0	0	0	1	1	1	1	1	1	0	1	1	0	1	0	1	1	1	1
Succinivibrio	Pseudomonadota	1	0	1	0	0	0	0	0	0	0	0	0	0	0	0	0	0	0	0	0	0	0	1	0	0	1	0	0	0	0	0	0	0	0	0	0	0	0	0	0	0	0	0	0	0	0	1	0
Sulfitobacter	Pseudomonadota	18	18	4	18	2	18	0	0	0	15	0	0	0	0	18	16	0	18	0	0	77	0	392	357	90	155	112	141	3	0	18	0	18	18	18	18	18	17	17	17	17	17	18	17	17	17	18	18
Sulfobacillus	Bacillota	3	3	0	0	3	3	2	0	0	0	0	0	0	0	0	0	0	0	0	0	3	0	54	61	11	23	21	24	0	0	0	0	3	3	3	1	1	3	0	1	3	0	1	3	3	3	2	3
Sulfuricella	Pseudomonadota	1	1	1	1	0	0	1	0	0	0	0	0	0	0	1	0	0	0	0	0	3	0	9	10	5	1	2	1	0	0	0	0	1	1	1	1	1	0	0	0	0	0	0	0	0	1	0	1
Sulfuricurvum	Campylobacterota	3	0	3	2	1	0	0	0	0	0	0	0	0	0	0	0	0	0	0	0	11	5	20	22	13	0	7	6	0	0	1	0	3	3	2	2	3	0	0	0	0	0	0	0	0	0	0	2
Sulfurihydrogenibium	Aquificota	3	3	3	2	3	0	0	0	0	0	0	0	0	0	0	0	0	0	0	0	4	0	17	19	15	0	0	0	0	0	0	0	3	3	3	3	3	0	0	0	0	0	0	0	0	0	0	2
Sulfurimonas	Campylobacterota	8	0	8	6	3	0	0	2	0	0	0	0	0	0	0	0	0	0	0	0	28	13	55	61	26	1	29	23	0	0	2	0	4	5	7	5	5	0	0	0	0	0	0	0	0	0	0	5
Sulfurivirga	Pseudomonadota	1	0	1	1	1	0	0	0	0	0	0	0	0	0	1	0	0	0	0	0	2	0	6	6	4	0	1	0	0	0	0	0	1	1	1	1	0	0	0	0	0	0	0	0	0	0	0	0
Sulfurospirillum	Campylobacterota	7	0	7	7	7	0	3	5	3	0	0	0	0	0	0	1	0	0	0	0	26	7	71	86	34	25	19	24	0	0	1	0	7	7	7	7	6	3	0	3	3	0	1	2	3	3	0	6
Sulfurovum	Campylobacterota	3	1	3	3	3	0	0	2	0	0	0	0	0	0	0	0	0	0	0	0	8	0	21	24	15	0	6	5	0	0	0	0	3	3	3	3	3	0	0	0	0	0	0	0	0	0	0	3
Sunxiuqinia	Bacteroidota	2	2	1	2	0	2	0	0	0	0	0	0	0	0	2	0	0	0	0	0	10	0	26	28	10	0	14	10	0	0	0	0	2	2	2	2	2	0	0	0	0	0	0	0	0	0	0	2
Sutterella	Pseudomonadota	3	0	3	0	3	0	0	0	0	0	0	0	0	0	0	0	0	0	0	0	0	0	10	9	9	1	0	0	0	0	0	0	3	3	3	0	0	0	0	0	0	0	0	0	0	0	1	0
Symbiobacterium	Bacillota	1	1	1	1	0	1	0	0	1	0	0	0	1	0	1	0	0	0	0	0	5	0	7	7	0	0	6	5	0	1	0	0	0	0	0	0	0	0	0	0	0	0	0	0	0	0	0	0
Synechococcus	Cyanobacteriota	35	28	5	34	3	0	0	0	0	0	0	0	0	0	35	0	0	0	0	0	100	32	621	660	174	279	168	263	0	0	0	0	35	35	35	34	35	30	0	30	30	0	30	35	35	30	29	0
Synechocystis	Cyanobacteriota	2	1	1	2	0	0	0	0	0	0	0	0	0	0	2	0	0	0	1	0	8	7	38	42	10	18	10	16	0	0	0	0	2	2	2	2	2	2	0	2	2	0	2	2	2	2	2	0
Synergistes	Synergistota	2	2	2	2	0	2	0	0	2	0	0	0	0	0	0	0	0	2	0	0	27	2	37	43	10	17	12	15	0	0	0	0	2	2	2	2	2	1	0	2	2	0	2	2	2	2	0	2
Syntrophaceticus	Bacillota	1	0	1	1	0	0	0	1	0	0	0	0	0	0	0	0	1	1	0	0	47	4	20	21	5	8	7	8	1	0	0	0	1	1	1	1	1	1	0	1	1	0	1	1	1	0	1	1
Syntrophobacter	Thermodesulfobacteriota	2	1	1	0	1	1	0	0	0	0	0	0	0	0	0	0	1	0	0	0	13	9	19	22	5	8	6	8	1	0	0	0	1	1	1	1	1	1	0	1	1	0	0	1	1	1	1	2
Syntrophobotulus	Bacillota	1	0	1	1	1	0	0	0	0	0	0	0	0	0	0	0	0	1	0	1	9	3	20	23	5	9	7	8	0	0	0	0	1	1	1	1	1	1	0	1	1	0	1	1	1	1	0	1
Syntrophomonas	Bacillota	2	0	2	2	2	0	0	0	0	0	0	0	0	0	0	0	0	1	0	0	10	4	27	30	10	7	8	8	0	0	0	0	2	2	2	2	2	1	0	1	1	0	1	1	1	1	0	2
Syntrophorhabdus	Thermodesulfobacteriota	1	1	1	0	1	0	0	0	0	0	0	0	0	0	0	0	1	0	0	0	4	3	12	12	5	1	6	4	0	0	0	0	1	1	1	1	1	0	0	0	0	0	0	0	0	0	1	1
Syntrophotalea	Thermodesulfobacteriota	1	1	1	1	1	0	0	0	1	0	0	1	0	0	0	0	0	0	0	0	6	4	19	23	5	9	6	7	0	0	0	0	1	1	1	1	1	1	0	1	1	0	1	1	1	1	0	1
Syntrophothermus	Bacillota	1	1	1	1	0	1	0	0	0	0	0	0	0	0	0	0	0	0	0	0	7	2	19	23	5	8	7	8	0	0	0	0	1	1	1	1	1	1	0	1	1	0	1	0	1	1	0	1
Syntrophus	Thermodesulfobacteriota	2	2	2	2	1	0	0	1	1	0	0	0	0	0	0	0	0	1	0	0	14	6	12	14	10	0	0	0	0	0	0	0	2	2	2	2	2	0	0	0	0	0	0	0	0	0	0	2
Tamlana	Bacteroidota	2	0	0	2	1	2	0	0	0	0	0	0	0	0	2	0	0	0	0	0	9	0	10	12	8	0	0	0	0	0	0	0	2	2	0	2	2	0	0	0	0	0	0	0	0	0	0	2
Tangfeifania	Bacteroidota	1	1	0	1	0	1	0	0	0	0	0	0	0	0	1	0	0	0	0	0	7	0	6	7	5	0	0	0	0	0	0	0	1	1	1	1	1	0	0	0	0	0	0	0	0	0	0	1
Tannerella	Bacteroidota	5	5	2	5	0	5	0	3	0	0	0	0	0	0	1	0	0	0	0	0	21	0	53	53	5	16	27	23	0	0	0	0	0	0	0	5	0	4	0	0	0	0	0	4	0	4	4	0
Tardiphaga	Pseudomonadota	3	3	3	3	3	3	0	0	3	0	0	0	0	0	3	0	0	0	0	0	13	3	50	48	15	13	18	18	0	0	3	0	3	3	3	3	3	1	1	1	1	1	1	1	1	3	3	3
Tateyamaria	Pseudomonadota	1	1	0	1	1	1	0	0	0	0	0	0	0	0	1	1	0	1	1	0	7	1	22	20	5	9	6	8	0	0	1	0	1	1	1	1	1	1	1	1	1	1	1	1	1	1	1	1
Tatumella	Pseudomonadota	3	0	3	0	3	0	0	0	0	0	0	0	0	0	0	0	0	0	0	0	0	0	15	18	15	0	0	0	0	0	0	0	3	3	3	3	3	0	0	0	0	0	0	0	0	0	0	3
Taylorella	Pseudomonadota	2	0	2	0	2	0	0	0	0	0	0	0	0	0	0	0	0	0	0	0	0	0	9	9	8	0	0	0	0	0	0	0	2	2	2	2	0	0	0	0	0	0	0	0	0	0	0	0
Tenacibaculum	Bacteroidota	7	1	7	7	2	7	0	0	0	0	0	0	0	0	5	0	0	0	0	0	37	2	93	99	28	20	38	31	0	0	4	0	7	7	0	7	7	4	0	0	0	0	4	4	1	3	4	6
Tenuibacillus	Bacillota	1	1	1	0	0	1	0	0	0	0	0	0	0	0	1	0	0	0	0	0	2	0	5	5	4	0	0	0	0	0	0	0	1	1	1	1	0	0	0	0	0	0	0	0	0	0	0	0
Tepidanaerobacter	Bacillota	2	2	2	2	0	2	0	2	0	0	0	0	0	0	2	0	2	0	0	0	31	2	38	49	10	18	14	16	0	2	0	0	2	2	2	2	2	2	0	2	2	0	2	0	2	2	0	1
Tepidibacillus	Bacillota	1	0	0	1	0	1	0	0	0	0	0	0	0	0	1	0	0	0	0	0	4	1	20	23	5	9	7	8	0	0	0	0	1	1	1	1	1	1	0	1	1	0	1	1	1	1	0	1
Tepidibacter	Bacillota	2	0	2	0	0	2	0	0	0	0	0	0	1	2	2	0	2	0	0	0	7	2	35	47	10	16	14	14	0	1	0	0	2	2	2	2	2	0	0	2	2	0	2	0	2	2	0	2
Tepidimicrobium	Bacillota	1	1	1	0	0	1	0	0	0	0	0	0	1	1	1	0	0	1	0	0	7	1	15	21	2	9	6	8	0	1	0	0	0	0	0	1	1	1	0	1	1	0	1	0	1	1	0	1
Tepidiphilus	Pseudomonadota	2	2	1	2	0	2	0	0	1	0	0	0	0	0	2	0	0	0	0	0	8	0	38	44	10	16	14	16	0	0	2	0	2	2	2	2	2	2	0	2	2	0	0	2	2	2	0	2
Terasakiella	Pseudomonadota	1	1	0	1	0	1	0	0	0	1	0	0	0	0	1	0	0	0	0	0	7	0	20	22	4	9	7	8	1	0	1	0	1	1	1	0	1	1	0	1	1	0	1	1	1	1	1	1
Teredinibacter	Pseudomonadota	3	3	3	3	3	0	0	0	2	0	0	0	0	0	3	0	0	0	0	0	7	1	41	41	15	3	20	14	0	0	0	0	3	3	3	3	3	0	0	0	0	0	0	0	0	0	3	3
Terrabacter	Actinomycetota	4	4	0	4	0	4	0	0	0	0	0	0	4	0	0	0	0	0	0	0	38	0	88	76	20	32	28	32	0	0	0	0	4	4	4	4	4	4	4	4	4	0	4	4	4	4	4	4
Terracidiphilus	Acidobacteriota	1	1	1	1	1	0	1	0	1	0	0	0	0	0	1	0	0	0	0	0	4	2	6	7	5	0	0	0	0	0	0	0	1	1	1	1	1	0	0	0	0	0	0	0	0	0	0	1
Terracoccus	Actinomycetota	1	1	0	1	0	1	0	0	0	0	0	0	1	0	0	0	0	0	0	0	10	0	22	19	5	8	7	8	0	0	0	0	1	1	1	1	1	1	1	1	1	0	1	1	1	1	1	1
Terribacillus	Bacillota	3	0	3	0	0	0	0	0	0	0	0	0	0	0	3	0	0	0	0	0	2	0	16	16	13	0	0	0	0	0	0	0	3	3	3	3	1	0	0	0	0	0	0	0	0	0	0	0
Terriglobus	Acidobacteriota	3	0	3	3	3	0	0	0	3	0	0	0	0	0	1	0	0	0	0	0	12	6	18	21	15	0	0	0	0	0	0	0	3	3	3	3	3	0	0	0	0	0	0	0	0	0	0	3
Terrimonas	Bacteroidota	1	1	1	1	0	1	0	0	0	0	0	0	0	0	1	0	0	0	0	0	4	0	7	8	5	0	1	0	0	0	0	0	1	1	1	1	1	0	0	0	0	0	0	0	0	0	0	1
Terrisporobacter	Bacillota	3	3	3	3	0	2	0	3	0	0	0	2	0	3	3	1	3	2	0	0	30	6	53	70	13	24	21	21	0	0	0	0	1	3	3	3	3	0	0	3	3	0	3	0	3	3	1	3
Tessaracoccus	Actinomycetota	4	4	1	4	0	4	0	0	0	0	1	0	0	0	0	0	0	0	0	0	16	1	54	55	20	19	14	16	0	0	0	0	4	4	4	4	4	2	0	1	2	3	2	2	2	2	0	2
Tetragenococcus	Bacillota	2	2	2	0	2	0	0	0	0	0	0	0	0	0	2	0	0	0	0	0	0	0	2	2	0	0	0	0	0	0	0	0	0	0	0	0	0	0	0	0	0	0	0	0	0	0	0	0
Tetrasphaera	Actinomycetota	4	4	1	4	1	4	1	0	0	0	0	0	3	0	0	0	0	2	0	0	35	0	40	39	20	9	6	8	0	0	0	0	4	4	4	4	4	1	1	1	1	1	1	1	1	1	1	4
Thalassobacillus	Bacillota	3	3	3	3	1	3	1	0	1	0	1	0	0	0	3	0	0	0	0	0	23	0	48	53	15	11	21	18	3	0	3	0	3	3	3	3	3	1	0	1	1	0	1	1	1	3	0	3
Thalassobacter	Pseudomonadota	2	2	0	2	2	2	0	0	0	2	0	0	0	0	2	2	0	2	2	0	12	2	40	44	10	18	12	16	0	0	2	0	2	2	2	2	2	2	0	2	2	0	2	2	2	2	2	2
Thalassobaculum	Pseudomonadota	2	2	0	2	2	2	0	0	0	0	0	0	0	0	2	0	0	2	0	0	15	1	28	28	10	4	12	10	0	0	0	0	2	2	2	2	2	0	0	0	0	0	2	0	0	0	2	2
Thalassobium	Pseudomonadota	1	1	0	1	1	1	0	0	0	1	0	0	0	0	1	1	0	1	0	0	7	0	20	22	5	9	6	8	0	0	1	0	1	1	1	1	1	1	0	1	1	0	1	1	1	1	1	1
Thalassobius	Pseudomonadota	3	3	1	3	0	3	0	0	0	3	0	0	0	0	3	2	0	3	0	0	16	0	60	66	15	27	18	24	1	0	2	0	3	3	3	3	3	3	0	3	3	0	3	3	3	3	3	3
Thalassococcus	Pseudomonadota	1	1	1	1	0	1	0	0	0	1	0	0	0	0	1	0	0	1	0	0	4	0	23	21	5	9	7	8	0	0	1	0	1	1	1	1	1	1	1	1	1	1	1	1	1	1	1	1
Thalassolituus	Pseudomonadota	1	0	1	1	1	0	1	0	1	0	0	0	0	0	1	0	0	0	0	0	2	0	12	14	5	1	6	4	0	0	0	0	1	1	1	1	1	0	0	0	0	0	0	0	0	0	0	1
Thalassomonas	Pseudomonadota	2	0	2	2	2	0	2	0	0	0	0	0	0	0	2	0	0	0	0	0	7	2	17	17	10	2	3	3	0	0	0	0	2	2	2	2	2	0	0	0	0	0	0	0	0	0	2	2
Thalassospira	Pseudomonadota	7	7	3	7	0	7	0	0	2	1	0	0	0	0	7	0	0	0	0	0	30	1	147	161	35	63	49	56	0	0	7	0	7	7	7	7	7	7	0	7	7	0	7	7	7	7	7	7
Thalassotalea	Pseudomonadota	2	0	2	2	1	0	2	1	0	0	0	0	0	0	2	0	0	0	0	0	5	0	19	21	10	0	7	5	0	0	1	0	2	2	2	2	2	0	0	0	0	0	0	0	0	0	0	2
Thauera	Pseudomonadota	9	9	3	9	1	9	2	0	1	0	0	0	0	0	9	0	0	0	0	0	63	8	177	187	43	66	62	69	0	0	9	0	9	9	9	7	9	8	3	7	8	3	2	7	8	9	8	9
Thermacetogenium	Bacillota	1	0	1	1	0	0	0	1	1	0	0	0	0	0	0	0	1	1	0	0	30	3	21	22	5	9	7	8	1	0	0	0	1	1	1	1	1	1	0	1	1	0	1	1	1	1	1	1
Thermaerobacter	Bacillota	2	1	2	0	2	2	2	0	0	0	0	0	0	0	2	0	0	0	0	0	3	0	14	15	10	0	2	0	0	0	0	0	2	2	2	2	2	0	0	0	0	0	0	0	0	0	0	1
Thermanaerosceptrum	Bacillota	1	1	1	1	0	1	0	0	0	0	1	0	0	0	0	0	0	0	0	0	5	0	21	24	5	9	7	8	0	1	0	0	1	1	1	1	1	1	0	1	1	0	1	1	1	1	1	1
Thermanaerothrix	Chloroflexota	1	1	1	1	1	1	0	0	0	0	0	0	0	0	1	0	0	0	0	0	11	2	5	5	0	0	4	3	0	0	0	0	0	0	0	0	0	0	0	0	0	0	0	0	0	0	0	0
Thermanaerovibrio	Synergistota	2	0	2	2	0	2	0	0	2	0	0	0	0	0	0	0	0	0	0	0	8	0	36	42	10	16	12	16	0	0	0	0	2	2	2	2	2	2	0	2	2	0	0	2	2	2	0	2
Thermicanus	Bacillota	1	1	0	1	1	1	0	0	0	0	0	0	1	0	1	0	0	0	0	0	6	1	12	12	4	0	7	5	1	0	0	0	1	1	1	1	0	0	0	0	0	0	0	0	0	0	0	0
Thermincola	Bacillota	2	0	2	2	0	0	0	0	2	0	2	0	0	0	0	0	2	2	2	0	78	17	39	48	10	17	14	16	2	2	0	0	2	2	2	2	2	2	0	2	2	0	2	0	2	2	1	2
Thermithiobacillus	Pseudomonadota	1	1	1	1	1	0	0	0	0	0	0	0	0	0	1	0	0	0	0	0	3	1	7	8	5	1	1	0	0	0	0	0	1	1	1	1	1	0	0	0	0	0	0	0	0	0	0	0
Thermoactinomyces	Bacillota	7	5	7	7	2	7	0	0	0	0	0	0	7	0	7	0	0	0	0	0	40	5	88	95	35	13	35	28	5	0	5	0	7	7	7	7	7	1	0	1	1	0	1	1	1	5	0	5
Thermoanaerobacter	Bacillota	15	15	15	15	0	12	0	0	0	0	4	0	6	11	15	0	1	0	0	0	92	15	235	291	73	99	76	110	1	15	0	0	13	15	15	15	15	15	0	7	13	0	13	0	7	15	1	8
Thermoanaerobacterium	Bacillota	5	5	5	5	3	4	0	0	0	0	4	0	1	0	5	0	0	0	0	0	31	11	73	93	20	32	25	35	0	5	0	0	4	4	4	4	4	3	0	4	4	0	4	0	3	5	0	4
Thermoanaerobaculum	Acidobacteriota	1	1	0	0	0	1	0	0	0	0	0	0	0	0	1	0	0	0	0	0	3	1	3	3	3	0	0	0	0	0	0	0	1	1	1	0	0	0	0	0	0	0	0	0	0	0	0	0
Thermobacillus	Bacillota	1	1	1	1	1	0	0	0	0	0	0	0	0	0	1	0	0	0	0	0	3	1	10	11	5	0	4	3	0	0	0	0	1	1	1	1	1	0	0	0	0	0	0	0	0	0	0	1
Thermobifida	Actinomycetota	1	1	1	1	0	1	0	0	0	0	0	0	0	0	0	0	0	0	0	0	4	0	22	18	5	9	6	8	1	0	0	0	1	1	1	1	1	1	1	1	1	1	1	1	1	1	1	1
Thermobispora	Actinomycetota	1	1	0	1	0	1	0	0	0	0	0	0	0	0	0	0	0	0	0	0	5	0	22	19	5	9	6	8	1	0	0	0	1	1	1	1	1	1	1	1	1	1	1	1	1	1	1	1
Thermobrachium	Bacillota	1	0	1	1	0	0	0	1	0	0	0	0	1	1	1	0	0	0	0	0	4	1	19	25	5	9	7	8	0	0	0	0	1	1	1	1	1	1	0	1	1	0	1	0	1	1	0	1
Thermoclostridium	Bacillota	2	2	2	2	0	0	0	0	0	0	0	0	0	0	0	0	0	0	0	0	6	3	2	2	0	0	0	0	0	0	0	0	0	0	0	0	0	0	0	0	0	0	0	0	0	0	0	0
Thermocrinis	Aquificota	4	0	4	0	4	0	0	0	0	0	0	0	0	0	0	0	0	0	0	0	0	0	18	20	18	0	0	0	0	0	0	0	4	4	4	4	2	0	0	0	0	0	0	0	0	0	0	2
Thermocrispum	Actinomycetota	2	2	2	2	1	2	0	0	0	0	0	0	0	0	0	0	0	0	0	0	10	0	35	32	10	10	12	13	0	0	1	0	2	2	2	2	2	1	1	1	1	1	1	1	1	2	1	2
Thermodesulfatator	Thermodesulfobacteriota	2	1	2	0	0	0	0	0	0	0	0	0	0	0	0	0	2	0	0	0	3	3	40	44	10	16	14	16	2	0	0	0	2	2	2	2	2	2	0	2	2	0	0	2	2	2	2	2
Thermodesulfobacterium	Thermodesulfobacteriota	5	5	5	0	3	0	0	0	0	0	0	0	0	0	0	0	3	0	0	0	11	9	52	54	25	14	8	8	1	0	0	0	5	5	5	5	5	1	0	1	1	1	0	1	1	5	3	5
Thermodesulfobium	Bacillota	1	0	1	0	1	0	0	0	0	0	0	0	0	0	0	0	0	0	0	0	0	0	6	7	5	1	0	0	0	0	0	0	1	1	1	1	1	0	0	0	0	0	0	0	0	1	0	1
Thermodesulforhabdus	Thermodesulfobacteriota	1	0	0	0	0	1	0	0	0	0	0	0	0	0	0	0	1	0	0	0	5	3	19	21	5	8	6	8	1	0	0	0	1	1	1	1	1	1	0	1	1	0	0	1	1	1	1	1
Thermodesulfovibrio	Nitrospirota	4	4	3	0	3	0	0	0	0	0	0	0	0	0	0	0	4	0	0	0	2	1	58	60	20	12	22	18	0	0	0	0	4	4	4	4	4	1	0	1	1	1	0	1	1	4	2	4
Thermoflavifilum	Bacteroidota	1	1	0	1	1	1	1	0	0	0	0	0	0	0	1	0	0	0	0	0	3	0	6	6	5	0	0	0	0	0	0	0	1	1	1	1	1	0	0	0	0	0	0	0	0	0	0	0
Thermoflavimicrobium	Bacillota	1	1	1	1	0	1	0	0	0	0	0	0	1	0	1	0	0	0	0	0	6	1	20	23	5	9	7	8	1	0	1	0	1	1	1	1	1	1	0	1	1	0	1	1	1	1	0	1
Thermoflexibacter	Bacteroidota	1	0	1	1	1	1	0	0	1	0	0	0	0	0	1	0	0	0	0	0	5	0	6	7	5	0	0	0	0	0	0	0	1	1	1	1	1	0	0	0	0	0	0	0	0	0	0	1
Thermoflexus	Chloroflexota	1	0	1	0	1	1	0	0	0	0	0	0	0	0	1	0	0	0	0	0	2	0	6	6	5	0	0	0	0	0	0	0	1	1	1	1	1	0	0	0	0	0	0	0	0	0	0	0
Thermogemmatispora	Chloroflexota	1	1	1	1	1	1	0	0	0	0	0	0	0	0	1	0	0	0	0	0	5	0	10	11	5	1	3	3	0	0	0	0	1	1	1	1	1	0	0	0	0	0	0	0	0	1	0	1
Thermoleophilum	Actinomycetota	1	1	0	1	0	1	0	0	0	0	0	0	0	0	0	0	0	0	0	0	4	0	17	16	5	7	4	5	0	0	0	0	1	1	1	1	1	1	0	1	1	0	1	1	0	1	1	1
Thermomicrobium	Thermomicrobiota	1	1	1	0	1	1	1	0	0	0	0	0	0	0	1	0	0	0	0	0	1	0	4	4	3	0	0	0	0	0	0	0	1	1	1	0	0	0	0	0	0	0	0	0	0	0	0	0
Thermomonas	Pseudomonadota	2	2	2	2	0	2	2	0	0	0	0	0	0	0	2	0	0	0	0	0	6	0	11	12	9	0	0	0	0	0	0	0	2	2	2	2	1	0	0	0	0	0	0	0	0	0	0	1
Thermomonospora	Actinomycetota	2	2	1	2	1	2	0	0	0	0	0	0	2	0	0	0	0	0	0	0	16	1	38	42	10	16	12	16	0	0	0	0	2	2	2	2	2	2	0	2	2	0	0	2	2	2	2	2
Thermonema	Bacteroidota	1	1	1	1	0	1	0	0	0	0	0	0	0	0	1	0	0	0	0	0	6	1	8	8	4	0	3	1	0	0	0	0	1	1	1	1	0	0	0	0	0	0	0	0	0	0	0	0
Thermophagus	Bacteroidota	2	2	0	2	0	2	0	0	0	0	0	0	0	0	2	0	0	0	0	0	8	0	26	28	10	0	14	10	0	0	0	0	2	2	2	2	2	0	0	0	0	0	0	0	0	0	0	2
Thermosediminibacter	Bacillota	2	1	2	2	0	2	0	0	0	0	2	0	0	2	1	0	2	2	0	0	31	4	26	31	5	9	13	13	0	2	0	0	1	1	1	1	1	1	0	1	1	0	1	0	1	1	0	0
Thermosipho	Thermotogota	3	3	1	2	0	3	0	0	0	0	0	0	3	3	0	0	0	0	0	0	17	2	35	47	10	16	12	16	0	0	0	0	2	2	2	2	2	2	0	2	2	0	2	0	2	0	0	2
Thermosporothrix	Chloroflexota	1	1	1	1	1	1	0	0	0	0	0	0	0	0	1	0	0	0	0	0	4	0	13	14	5	0	7	5	0	0	0	0	1	1	1	1	1	0	0	0	0	0	0	0	0	0	0	1
Thermostaphylospora	Actinomycetota	1	1	1	1	1	1	0	0	0	0	0	0	0	0	0	0	0	0	0	0	5	1	13	14	5	2	6	5	1	0	0	0	1	1	1	1	1	0	0	0	0	0	0	1	0	0	0	1
Thermosynechococcus	Cyanobacteriota	2	2	0	2	2	0	0	0	0	0	0	0	0	0	2	0	0	0	0	0	6	2	38	42	10	18	10	16	0	0	0	0	2	2	2	2	2	2	0	2	2	0	2	2	2	2	2	0
Thermosyntropha	Bacillota	1	0	1	1	1	0	0	0	0	0	0	0	0	0	0	0	0	0	0	0	3	1	6	7	5	0	0	0	0	0	0	0	1	1	1	1	1	0	0	0	0	0	0	0	0	0	0	1
Thermotoga	Thermotogota	13	13	0	13	13	0	0	0	0	0	0	0	0	0	0	0	0	0	0	0	53	30	13	13	0	0	0	0	0	0	0	0	0	0	0	0	0	0	0	0	0	0	0	0	0	0	0	0
Thermovibrio	Aquificota	1	1	1	1	1	0	0	0	0	0	0	0	0	0	0	0	0	0	0	0	3	1	6	6	5	0	0	0	0	0	0	0	1	1	1	1	1	0	0	0	0	0	0	0	0	0	0	0
Thermovirga	Synergistota	1	0	1	1	0	1	0	0	0	0	1	0	0	0	0	0	0	0	0	0	5	2	8	8	0	0	7	5	0	0	0	0	0	0	0	0	0	0	0	0	0	0	0	0	0	0	0	0
Thermus	Deinococcota	18	13	0	17	6	18	0	0	0	0	0	0	0	0	17	0	0	0	0	0	83	0	237	261	88	66	73	80	0	0	3	0	17	18	18	18	17	8	0	8	8	0	0	8	8	18	0	16
Thioalkalivibrio	Pseudomonadota	73	48	72	73	20	1	4	0	0	0	0	0	0	0	73	0	0	1	0	0	151	0	1455	1462	364	534	484	517	0	0	67	0	73	73	73	73	72	57	57	57	57	0	57	57	57	70	65	72
Thiobacillus	Pseudomonadota	2	2	2	2	2	0	0	0	0	0	0	0	0	0	2	0	0	0	0	0	4	0	19	20	10	3	4	2	0	0	0	0	2	2	2	2	2	0	0	0	0	0	0	0	0	2	1	2
Thiocapsa	Pseudomonadota	2	1	2	2	0	0	2	0	1	0	0	0	0	0	2	0	0	0	2	0	16	6	39	43	10	15	14	15	2	0	1	0	2	2	2	2	2	1	0	2	2	0	0	2	2	2	2	2
Thioclava	Pseudomonadota	7	7	5	7	0	7	0	0	0	7	0	0	0	0	7	0	0	7	0	0	28	0	111	102	35	39	28	32	0	0	3	0	7	7	7	7	7	4	2	4	4	4	4	4	4	4	7	4
Thiocystis	Pseudomonadota	1	0	1	1	1	0	1	0	0	0	0	0	0	0	1	0	0	0	1	0	7	3	21	20	5	9	7	8	1	0	0	0	1	1	1	1	1	1	0	1	1	1	1	1	1	1	1	1
Thiofilum	Pseudomonadota	1	0	1	1	0	0	1	0	1	0	0	0	0	0	1	0	0	0	0	0	4	2	9	10	5	2	1	1	0	0	0	0	1	1	1	1	1	0	0	0	0	0	0	0	1	1	0	1
Thioflavicoccus	Pseudomonadota	1	1	1	1	1	0	1	0	0	0	0	0	0	0	1	0	0	0	1	0	6	2	20	20	5	8	7	8	0	0	0	0	1	1	1	1	1	1	0	1	1	1	1	1	1	1	0	1
Thiohalomonas	Pseudomonadota	1	1	0	1	0	0	0	0	0	0	0	0	0	0	1	0	0	0	0	0	3	1	14	15	5	1	7	5	0	0	0	0	1	1	1	1	1	0	0	0	0	0	0	0	0	1	0	1
Thiohalospira	Pseudomonadota	1	1	0	1	0	0	0	0	0	0	0	0	0	0	1	0	0	0	0	0	3	0	21	21	5	9	6	8	0	0	1	0	1	1	1	1	1	1	1	1	1	0	1	1	1	1	1	1
Thiolinea	Pseudomonadota	1	0	1	1	0	0	1	0	1	0	0	0	0	0	1	0	0	1	0	0	6	2	8	9	5	1	1	0	0	0	0	0	1	1	1	1	1	0	0	0	0	0	0	0	0	1	0	1
Thiomargarita	Pseudomonadota	1	1	1	1	1	0	0	0	0	0	0	0	0	0	0	0	0	0	0	0	15	5	19	20	5	6	7	8	0	0	0	0	1	1	1	1	1	1	0	0	1	0	0	1	1	1	1	1
Thiomicrorhabdus	Pseudomonadota	4	0	4	4	2	0	0	0	1	0	0	0	0	0	4	0	0	0	0	0	8	0	30	33	19	0	7	4	0	0	0	0	4	4	4	4	3	0	0	0	0	0	0	0	0	0	0	3
Thiomicrospira	Pseudomonadota	5	0	5	5	4	0	0	0	0	0	0	0	0	0	5	0	0	0	0	0	10	0	44	48	25	0	14	10	0	0	0	0	5	5	5	5	5	0	0	0	0	0	0	0	0	0	0	4
Thioploca	Pseudomonadota	1	0	1	1	0	0	0	0	0	0	0	0	0	0	0	0	0	0	0	0	3	1	7	8	5	1	0	0	0	0	0	0	1	1	1	1	1	0	0	0	0	0	0	0	0	1	0	1
Thiopseudomonas	Pseudomonadota	7	0	7	7	7	0	7	0	0	0	0	0	0	0	7	0	0	0	0	0	14	0	95	98	35	4	49	35	0	0	7	0	7	7	7	7	7	0	0	0	0	0	0	0	0	0	4	7
Thiorhodococcus	Pseudomonadota	1	0	1	1	1	0	1	0	1	0	0	0	0	0	1	0	0	0	1	0	5	1	21	21	5	9	7	8	1	0	0	0	1	1	1	1	1	1	0	1	1	1	1	1	1	1	1	1
Thiorhodospira	Pseudomonadota	1	1	0	1	0	0	1	0	0	0	0	0	0	0	1	0	0	0	1	0	5	1	20	22	5	8	7	8	0	0	0	0	1	1	1	1	1	1	0	1	1	0	0	1	1	1	1	1
Thiorhodovibrio	Pseudomonadota	1	0	1	1	0	0	1	0	0	0	0	0	0	0	1	0	0	0	1	0	10	1	21	18	5	9	7	8	0	0	0	0	1	1	1	1	1	1	0	1	1	1	1	1	1	1	1	1
Thiothrix	Pseudomonadota	4	0	4	4	2	1	4	0	0	0	0	0	0	0	4	0	0	1	0	0	15	4	51	55	20	8	19	16	0	0	0	0	4	4	4	4	4	0	0	0	0	0	0	0	4	4	0	4
Thiovulum	Campylobacterota	1	0	1	0	1	0	0	0	0	0	0	0	0	0	0	0	0	0	0	0	0	0	4	4	4	0	0	0	0	0	0	0	1	1	1	1	0	0	0	0	0	0	0	0	0	0	0	0
Thomasclavelia	Bacillota	5	0	5	5	2	0	0	0	0	0	0	0	0	0	0	0	0	0	0	0	19	5	16	16	10	0	1	0	0	0	0	0	2	2	2	2	2	0	0	0	0	0	0	0	0	0	0	0
Thorsellia	Pseudomonadota	1	0	1	1	1	0	0	0	0	0	0	0	0	0	1	0	0	0	0	0	3	1	7	6	5	1	0	0	0	0	0	0	1	1	1	1	1	0	0	0	0	0	0	0	0	0	1	0
Tindallia	Bacillota	2	2	2	2	0	2	0	0	2	0	0	0	2	2	2	0	0	2	0	0	16	2	38	46	8	18	14	16	0	2	0	0	2	2	0	2	2	2	0	2	2	0	2	2	2	2	0	0
Tissierella	Bacillota	1	1	1	0	0	1	0	0	0	0	0	0	1	1	1	0	0	1	0	0	6	1	19	25	5	9	7	8	0	0	0	0	1	1	1	1	1	1	0	1	1	0	1	0	1	1	0	1
Tistlia	Pseudomonadota	1	1	1	1	1	1	0	0	0	0	0	0	0	0	1	0	0	1	0	0	13	6	20	22	5	9	6	8	0	0	1	0	1	1	1	1	1	1	0	1	1	0	1	1	1	1	1	1
Tistrella	Pseudomonadota	1	1	0	1	1	1	1	0	1	0	0	0	0	0	1	0	0	0	0	0	7	3	21	23	5	9	7	8	0	0	1	0	1	1	1	1	1	1	0	1	1	0	1	1	1	1	1	1
Tolumonas	Pseudomonadota	2	0	2	2	2	0	0	0	2	0	1	1	0	0	2	0	0	0	0	0	4	0	33	40	10	10	14	13	0	0	0	0	2	2	2	2	2	1	0	1	1	0	1	0	1	2	0	2
Tolypothrix	Cyanobacteriota	4	4	0	4	0	0	2	0	0	0	0	0	0	0	4	0	0	0	1	0	23	15	77	82	20	36	21	32	0	0	0	0	4	4	4	4	4	4	0	4	4	0	4	4	4	4	4	0
Trabulsiella	Pseudomonadota	2	0	2	2	2	0	0	0	0	0	0	0	0	0	2	0	0	0	0	0	4	0	22	24	10	0	10	6	0	0	0	0	2	2	2	2	2	0	0	0	0	0	0	0	0	0	0	2
Tranquillimonas	Pseudomonadota	2	2	0	2	2	2	0	0	0	1	0	0	0	0	2	1	0	2	0	0	14	0	40	44	10	18	12	16	0	0	1	0	2	2	2	2	2	2	0	2	2	0	2	2	2	2	2	2
Treponema	Spirochaetota	22	1	22	10	6	0	0	4	0	0	0	1	0	1	0	0	1	2	0	0	56	16	103	124	8	59	44	53	0	0	0	0	1	2	1	2	2	6	0	7	7	0	4	5	7	7	3	2
Trichlorobacter	Thermodesulfobacteriota	2	2	2	2	2	2	0	0	0	0	0	0	0	0	0	1	0	0	0	0	28	20	41	45	10	18	13	15	1	0	0	0	2	2	2	2	2	2	0	2	2	0	2	2	2	2	2	2
Trichococcus	Bacillota	5	5	5	5	5	0	0	0	1	0	2	0	0	0	5	0	0	0	0	0	10	0	14	17	9	0	0	0	0	0	0	0	0	0	3	3	3	0	0	0	0	0	0	0	0	0	0	3
Trichodesmium	Cyanobacteriota	1	1	0	1	1	0	1	0	0	0	0	0	0	0	1	0	0	0	0	0	5	1	19	21	5	9	5	8	0	0	1	0	1	1	1	1	1	1	0	1	1	0	1	1	1	1	1	0
Trichormus	Cyanobacteriota	2	2	0	2	0	0	2	0	0	0	0	0	0	0	2	0	0	0	0	0	9	5	38	40	10	18	10	16	0	0	0	0	2	2	2	2	2	2	0	2	2	0	2	2	2	2	2	0
Trinickia	Pseudomonadota	3	1	3	3	1	3	3	0	3	0	0	0	0	0	3	0	0	0	0	0	12	1	64	64	15	27	19	24	0	0	3	0	3	3	3	3	3	3	3	3	3	0	3	3	3	3	3	0
Tritonibacter	Pseudomonadota	2	2	2	2	0	2	1	0	0	2	0	0	0	0	2	1	0	1	0	0	10	0	32	27	7	12	9	11	1	0	1	0	2	1	1	1	2	1	2	1	1	1	1	2	2	1	2	1
Tropheryma	Actinomycetota	1	0	1	0	1	0	0	0	0	0	0	0	0	0	0	0	0	0	0	0	0	0	3	3	3	0	0	0	0	0	0	0	0	1	1	1	0	0	0	0	0	0	0	0	0	0	0	0
Tropicibacter	Pseudomonadota	1	1	0	1	0	1	0	0	0	0	0	0	0	0	1	0	0	1	0	0	4	0	23	21	5	9	7	8	0	0	1	0	1	1	1	1	1	1	1	1	1	1	1	1	1	1	1	1
Tropicimonas	Pseudomonadota	2	2	0	2	0	2	0	0	0	1	0	0	0	0	2	0	0	2	0	0	12	0	40	44	10	18	12	16	0	0	0	0	2	2	2	2	2	2	0	2	2	0	2	2	2	2	2	2
Truepera	Deinococcota	1	0	0	1	0	1	0	0	0	0	0	0	0	0	0	0	0	0	0	0	5	0	11	12	5	1	5	3	1	0	0	0	1	1	1	1	1	0	0	0	0	0	0	0	0	0	0	0
Trueperella	Actinomycetota	1	0	1	0	0	0	0	0	0	0	0	0	0	0	0	0	0	0	0	0	0	0	0	0	0	0	0	0	0	0	0	0	0	0	0	0	0	0	0	0	0	0	0	0	0	0	0	0
Tsukamurella	Actinomycetota	5	0	5	5	1	5	1	0	5	0	0	0	0	0	0	0	0	0	0	0	17	0	100	80	25	45	20	30	1	0	5	0	5	5	5	5	5	5	5	5	5	5	5	5	5	5	5	5
Tuberibacillus	Bacillota	1	1	1	0	1	1	1	0	0	0	0	0	0	0	1	0	0	0	0	0	2	0	6	6	5	0	0	0	0	0	0	0	1	1	1	1	1	0	0	0	0	0	0	0	0	0	0	0
Tumebacillus	Bacillota	1	1	0	1	0	1	0	0	0	0	0	0	1	0	0	0	0	0	0	0	10	3	20	23	5	9	7	8	1	0	0	0	1	1	1	1	1	1	0	1	1	0	1	1	1	1	0	1
Turicibacter	Bacillota	3	0	3	0	2	0	0	0	0	0	0	0	0	0	3	0	0	0	0	0	3	3	31	36	15	2	14	10	0	0	0	0	3	3	3	3	3	0	0	0	0	0	0	0	0	0	0	3
Turneriella	Spirochaetota	1	1	0	1	0	1	0	0	0	0	0	0	0	0	0	0	0	0	0	0	4	0	5	6	4	0	0	0	0	0	0	0	1	1	1	0	1	0	0	0	0	0	0	0	0	0	0	1
Tyzzerella	Bacillota	1	0	1	1	0	0	0	0	0	0	0	0	0	0	0	0	0	0	0	0	3	1	1	1	0	0	0	0	0	0	0	0	0	0	0	0	0	0	0	0	0	0	0	0	0	0	0	0
Uliginosibacterium	Pseudomonadota	1	1	1	1	0	0	1	0	1	0	0	0	0	0	1	0	0	0	0	0	5	3	19	22	5	8	7	8	0	0	0	0	1	1	1	1	1	1	0	1	1	0	0	1	1	1	0	1
Ulvibacter	Bacteroidota	2	0	2	2	0	2	0	0	0	0	0	0	0	0	2	0	0	0	0	0	10	0	10	10	8	0	0	0	0	0	0	0	2	2	2	2	0	0	0	0	0	0	0	0	0	0	0	0
Ureaplasma	Mycoplasmatota	4	0	0	0	0	0	0	0	0	0	0	0	0	0	0	0	0	0	0	0	0	0	0	0	0	0	0	0	0	0	0	0	0	0	0	0	0	0	0	0	0	0	0	0	0	0	0	0
Ureibacillus	Bacillota	4	4	4	4	0	4	0	0	0	0	0	0	0	0	4	0	0	0	0	0	21	4	70	79	19	28	25	29	4	2	0	0	4	4	4	4	3	3	0	3	3	0	3	3	3	4	0	3
Vagococcus	Bacillota	1	0	1	0	0	0	0	0	0	0	0	0	0	0	1	0	0	0	0	0	0	0	0	0	0	0	0	0	0	0	0	0	0	0	0	0	0	0	0	0	0	0	0	0	0	0	0	0
Vannielia	Pseudomonadota	1	1	1	1	0	1	0	0	0	1	0	0	0	0	1	1	0	1	0	0	6	0	8	8	5	2	0	0	0	0	0	0	1	1	1	1	1	0	0	0	0	0	1	0	0	0	1	1
Varibaculum	Actinomycetota	1	0	1	0	1	0	0	0	0	0	0	0	0	0	0	0	0	0	0	0	0	0	3	3	3	0	0	0	0	0	0	0	1	1	1	0	0	0	0	0	0	0	0	0	0	0	0	0
Variovorax	Pseudomonadota	27	7	27	27	27	27	25	0	27	0	0	0	0	0	27	0	0	0	0	0	83	0	403	407	135	57	189	138	0	0	21	0	27	27	27	27	27	1	1	1	1	1	1	1	1	23	21	0
Veillonella	Bacillota	15	1	15	15	2	15	0	0	1	0	8	3	0	0	0	0	0	0	0	0	74	15	284	360	69	127	105	117	15	3	0	13	15	15	13	13	13	13	0	13	14	0	14	0	15	15	11	14
Verminephrobacter	Pseudomonadota	2	1	2	2	2	2	2	1	0	0	0	0	0	0	2	0	0	0	0	0	6	0	22	23	10	2	9	7	0	0	0	0	2	2	2	2	2	0	0	0	0	0	0	0	0	0	1	0
Verrucomicrobium	Verrucomicrobiota	5	0	5	3	5	0	0	0	1	0	0	0	0	0	3	0	0	0	0	0	14	0	31	35	25	5	1	0	0	0	0	0	5	5	5	5	5	0	0	0	0	0	0	0	0	0	1	0
Vibrio	Pseudomonadota	107	0	107	105	106	0	103	0	30	0	1	7	0	0	106	6	0	0	0	0	213	1	1396	1494	528	104	679	506	2	0	23	0	104	106	106	105	107	7	0	7	7	0	6	1	7	9	40	105
Victivallis	Lentisphaerota	1	0	1	1	0	0	0	0	0	0	0	0	0	0	0	0	0	0	0	0	7	2	15	15	0	8	7	8	0	0	0	0	0	0	0	0	0	1	0	1	1	0	0	1	1	1	1	0
Virgibacillus	Bacillota	10	6	10	0	4	8	7	0	0	0	0	1	0	0	10	0	0	0	0	0	16	0	68	72	44	0	14	10	3	2	0	0	10	10	10	10	4	0	0	0	0	0	0	0	0	0	0	4
Viridibacillus	Bacillota	2	2	2	2	2	2	0	0	0	0	0	0	0	0	2	0	0	0	0	0	10	2	38	44	10	18	12	16	2	2	0	0	2	2	2	2	2	2	0	2	2	0	2	2	2	2	0	2
Vitreoscilla	Pseudomonadota	1	0	1	1	1	0	1	0	0	0	0	0	0	0	1	0	0	0	0	0	2	0	6	7	5	0	0	0	0	0	0	0	1	1	1	1	1	0	0	0	0	0	0	0	0	0	0	1
Vogesella	Pseudomonadota	2	2	2	2	2	0	2	0	0	0	0	0	0	0	2	0	0	0	0	0	8	2	34	37	10	9	14	13	0	0	2	0	2	2	2	2	2	1	0	1	1	0	0	1	1	2	1	2
Vulgatibacter	Myxococcota	1	1	0	0	0	1	0	0	0	0	0	0	1	0	1	0	0	0	0	0	4	0	6	6	5	0	0	0	0	0	0	0	1	1	1	1	1	0	0	0	0	0	0	0	0	0	0	0
Waddlia	Chlamydiota	1	1	1	0	1	1	1	0	0	0	0	0	0	0	1	0	0	0	0	0	1	0	4	4	3	0	0	0	0	0	0	0	1	1	1	0	0	0	0	0	0	0	0	0	0	0	0	0
Weeksella	Bacteroidota	2	0	2	1	0	2	0	0	0	0	0	0	0	0	2	0	0	0	0	0	8	2	16	16	8	0	6	2	0	0	0	0	2	2	2	2	0	0	0	0	0	0	0	0	0	0	0	0
Weissella	Bacillota	12	1	12	0	0	0	0	0	0	0	0	0	0	0	0	0	0	0	0	0	0	0	0	0	0	0	0	0	0	0	0	0	0	0	0	0	0	0	0	0	0	0	0	0	0	0	0	0
Weizmannia	Bacillota	3	2	3	3	3	1	3	0	0	0	0	0	0	0	3	0	0	0	0	0	7	0	19	22	15	0	1	0	0	0	0	0	3	3	3	3	3	0	0	0	0	0	0	0	0	0	0	3
Wenjunlia	Actinomycetota	1	1	1	1	0	1	0	0	0	0	0	0	0	0	0	0	0	0	0	0	6	2	11	12	5	2	4	3	0	0	0	0	1	1	1	1	1	0	0	0	0	0	0	1	0	0	0	1
Wenxinia	Pseudomonadota	2	2	0	2	2	2	0	0	0	0	0	0	0	0	2	0	0	2	0	0	7	0	40	44	10	18	12	16	0	0	0	0	2	2	2	2	2	2	0	2	2	0	2	2	2	2	2	2
Wenyingzhuangia	Bacteroidota	1	0	1	1	1	0	0	0	0	0	0	0	0	0	0	0	0	0	0	0	2	0	11	12	5	0	5	3	0	0	0	0	1	1	1	1	1	0	0	0	0	0	0	0	0	0	0	1
Wenzhouxiangella	Pseudomonadota	1	1	1	1	0	1	1	0	0	0	0	0	0	0	1	0	0	0	0	0	3	0	6	6	5	0	0	0	0	0	0	0	1	1	1	1	1	0	0	0	0	0	0	0	0	0	0	0
Wigglesworthia	Pseudomonadota	1	0	1	0	0	0	0	0	0	0	0	0	0	0	0	0	0	0	0	0	0	0	4	4	4	0	0	0	0	0	0	0	1	1	1	1	0	0	0	0	0	0	0	0	0	0	0	0
Williamsia	Actinomycetota	7	0	6	7	5	7	1	0	7	0	0	0	0	0	0	0	0	0	0	0	21	0	142	114	35	63	30	41	0	0	6	0	7	7	7	7	7	7	7	7	7	7	7	7	7	7	7	7
Williamwhitmania	Bacteroidota	1	1	0	1	0	1	0	1	0	0	0	0	1	0	1	0	0	0	0	0	8	0	10	10	1	1	7	5	0	0	0	0	0	0	0	1	0	0	0	0	0	0	0	0	0	1	0	0
Winkia	Actinomycetota	1	0	1	0	1	0	0	0	0	0	0	0	0	0	0	0	0	0	0	0	0	0	4	4	4	0	0	0	0	0	0	0	1	1	1	1	0	0	0	0	0	0	0	0	0	0	0	0
Winogradskyella	Bacteroidota	5	2	1	5	0	5	0	0	0	0	0	0	0	0	5	0	0	0	0	0	27	1	24	28	19	0	0	0	0	0	0	0	5	5	0	5	4	0	0	0	0	0	0	0	0	0	0	4
Wohlfahrtiimonas	Pseudomonadota	1	0	1	0	1	0	1	0	0	0	0	0	0	0	1	0	0	0	0	0	1	1	5	5	3	0	1	0	0	0	0	0	1	1	1	0	0	0	0	0	0	0	0	0	0	0	0	0
Wolbachia	Pseudomonadota	5	0	3	0	0	0	0	0	0	0	0	0	0	0	0	0	0	0	0	0	0	0	20	20	20	0	0	0	0	0	0	0	5	5	5	5	0	0	0	0	0	0	0	0	0	0	0	0
Wolinella	Campylobacterota	1	0	1	1	1	0	0	0	0	0	0	0	0	0	0	0	0	0	0	0	2	0	5	6	5	0	0	0	0	0	0	0	1	1	1	1	1	0	0	0	0	0	0	0	0	0	0	1
Woodsholea	Pseudomonadota	1	0	0	1	0	1	0	0	0	0	0	0	0	0	1	0	0	0	0	0	3	0	14	14	5	1	7	5	0	0	0	0	1	1	1	1	1	0	0	0	0	0	0	0	0	0	1	1
Xanthobacter	Pseudomonadota	3	3	1	3	3	3	1	0	3	0	0	0	0	0	3	0	0	0	1	0	17	3	63	63	15	27	18	24	0	0	3	0	3	3	3	3	3	3	3	3	3	0	3	3	3	3	3	3
Xanthomarina	Bacteroidota	2	2	2	2	0	2	0	0	0	0	0	0	0	0	2	0	0	0	0	0	11	0	8	8	6	0	0	0	0	0	0	0	2	2	0	2	0	0	0	0	0	0	0	0	0	0	0	0
Xanthomonas	Pseudomonadota	31	3	30	31	30	8	31	0	18	0	0	0	0	0	28	0	0	0	0	0	95	21	283	310	154	1	97	67	0	0	0	0	31	31	31	31	30	0	0	0	0	0	0	0	0	0	1	28
Xaviernesmea	Pseudomonadota	1	1	0	1	1	1	1	0	0	1	0	0	0	0	1	0	0	1	0	0	5	0	21	21	5	9	6	8	0	0	1	0	1	1	1	1	1	1	1	1	1	0	1	1	1	1	1	1
Xenococcus	Cyanobacteriota	1	0	1	1	0	0	0	0	0	0	0	0	0	0	1	0	0	0	0	0	4	2	19	21	5	9	5	8	0	0	0	0	1	1	1	1	1	1	0	1	1	0	1	1	1	1	1	0
Xenophilus	Pseudomonadota	1	1	1	1	1	1	1	0	1	0	0	0	0	0	1	0	0	0	0	0	3	0	13	14	5	1	7	5	0	0	0	0	1	1	1	1	1	0	0	0	0	0	0	0	0	0	0	0
Xenorhabdus	Pseudomonadota	13	0	13	0	13	0	13	0	0	0	0	0	0	0	12	0	0	0	0	0	0	0	213	264	65	82	75	83	0	0	0	0	13	13	13	13	13	9	0	9	9	0	9	0	9	9	7	13
Xylanimonas	Actinomycetota	1	0	1	1	1	0	1	0	0	0	0	0	0	0	0	0	0	0	0	0	2	0	5	6	5	0	0	0	0	0	0	0	1	1	1	1	1	0	0	0	0	0	0	0	0	0	0	1
Xylella	Pseudomonadota	1	0	1	0	1	0	1	0	0	0	0	0	0	0	0	0	0	0	0	0	0	0	5	6	5	0	0	0	0	0	0	0	1	1	1	1	1	0	0	0	0	0	0	0	0	0	0	1
Yangia	Pseudomonadota	1	1	1	1	0	1	0	0	0	1	0	0	0	0	1	1	0	1	0	0	6	0	23	21	5	9	7	8	0	0	1	0	1	1	1	1	1	1	1	1	1	1	1	1	1	1	1	1
Yaniella	Actinomycetota	1	0	1	0	1	0	1	0	0	0	0	0	0	0	0	0	0	0	0	0	0	0	4	4	4	0	0	0	0	0	0	0	1	1	1	1	0	0	0	0	0	0	0	0	0	0	0	0
Yersinia	Pseudomonadota	19	0	19	19	19	6	0	4	6	0	9	0	0	0	19	0	0	0	0	0	49	0	251	320	95	90	77	85	0	0	0	0	19	19	19	19	19	10	0	10	10	0	10	0	10	10	0	19
Yokenella	Pseudomonadota	1	0	1	1	1	1	0	1	1	0	0	0	0	0	1	0	0	0	0	0	4	0	19	25	5	9	7	8	0	0	0	0	1	1	1	1	1	1	0	1	1	0	1	0	1	1	0	1
Yoonia	Pseudomonadota	5	5	0	5	1	5	0	0	0	3	0	0	0	0	5	2	0	5	1	0	31	1	100	110	25	45	30	40	0	0	4	0	5	5	5	5	5	5	0	5	5	0	5	5	5	5	5	5
Youngiibacter	Bacillota	1	1	1	1	0	0	0	1	0	0	0	0	0	1	1	1	0	0	0	0	9	2	2	2	0	0	1	0	0	0	0	0	0	0	0	0	0	0	0	0	0	0	0	0	0	0	0	0
Zavarzinella	Planctomycetota	1	1	1	1	1	0	1	0	1	0	0	0	0	0	1	0	0	0	0	0	2	0	9	8	5	2	1	0	0	0	0	0	1	1	1	1	1	0	0	0	0	0	0	1	0	0	1	1
Zhouia	Bacteroidota	1	1	1	1	1	1	0	0	0	0	0	0	0	0	1	0	0	0	0	0	5	0	11	12	5	0	5	3	0	0	0	0	1	1	1	1	1	0	0	0	0	0	0	0	0	0	0	1
Zobellia	Bacteroidota	2	0	2	2	2	2	0	0	0	0	0	0	0	0	2	0	0	0	0	0	8	0	10	12	8	0	0	0	0	0	0	0	2	2	0	2	2	0	0	0	0	0	0	0	0	0	0	2
Zoogloea	Pseudomonadota	1	0	1	1	1	1	1	0	1	0	0	0	0	0	1	0	0	0	0	0	4	1	19	22	5	7	7	8	0	0	1	0	1	1	1	1	1	1	0	1	1	0	0	0	1	1	1	0
Zooshikella	Pseudomonadota	1	0	1	1	1	0	1	0	0	0	0	0	0	0	1	0	0	0	0	0	2	0	6	7	5	0	0	0	0	0	0	0	1	1	1	1	1	0	0	0	0	0	0	0	0	0	0	1
Zunongwangia	Bacteroidota	2	2	0	2	1	2	0	0	2	0	0	0	0	0	2	0	0	0	0	0	10	0	12	14	10	0	0	0	0	0	0	0	2	2	2	2	2	0	0	0	0	0	0	0	0	0	0	2
Zymobacter	Pseudomonadota	1	0	1	0	1	0	0	0	0	0	0	0	0	0	1	0	0	0	0	0	0	0	17	15	5	9	1	4	0	0	0	0	1	1	1	1	1	1	1	1	1	1	1	1	1	1	1	1
Zymomonas	Pseudomonadota	1	0	1	1	1	0	0	0	0	0	0	0	0	0	0	0	0	0	0	0	2	0	7	7	5	1	0	0	0	0	0	0	1	1	1	1	1	0	0	0	0	0	0	0	0	0	1	1
[truncated: 92 more columns]

## Sheet: Fig_4_data
Genus	Phylum	total # of species	% corrinoid producer	% corrinoid dependent	% corrinoid independent	Genotype
Achromobacter	Pseudomonadota	41	0	100	0	Dependent
Acidovorax	Pseudomonadota	27	48.1481	51.8519	0	None
Acinetobacter	Pseudomonadota	124	0	97.5806	2.41935	Dependent
Actinomyces	Actinomycetota	37	0	0	100	Independent
Aeromonas	Pseudomonadota	35	2.85714	97.1429	0	Dependent
Amycolatopsis	Actinomycetota	30	96.6667	3.33333	0	Producer
Arthrobacter	Actinomycetota	70	0	31.4286	68.5714	None
Bacillus	Bacillota	192	18.75	81.25	0	None
Bacteroides	Bacteroidota	62	0	100	0	Dependent
Bartonella	Pseudomonadota	27	0	3.7037	96.2963	Independent
Bifidobacterium	Actinomycetota	50	0	2	98	Independent
Bradyrhizobium	Pseudomonadota	65	95.3846	4.61538	0	Producer
Brucella	Pseudomonadota	32	100	0	0	Producer
Burkholderia	Pseudomonadota	73	86.3014	13.6986	0	None
Butyrivibrio	Bacillota	42	0	100	0	Dependent
Campylobacter	Campylobacterota	30	3.33333	0	96.6667	Independent
Cellulomonas	Actinomycetota	21	0	19.0476	80.9524	None
Chryseobacterium	Bacteroidota	73	1.36986	98.6301	0	Dependent
Citrobacter	Pseudomonadota	32	100	0	0	Producer
Clostridium	Bacillota	90	67.7778	32.2222	0	None
Corynebacterium	Actinomycetota	105	20.9524	8.57143	70.4762	None
Cupriavidus	Pseudomonadota	22	0	100	0	Dependent
Deinococcus	Deinococcota	24	33.3333	66.6667	0	None
Demequina	Actinomycetota	22	0	4.54545	95.4545	Independent
Devosia	Pseudomonadota	23	69.5652	30.4348	0	None
Ensifer	Pseudomonadota	21	100	0	0	Producer
Enterobacter	Pseudomonadota	80	18.75	81.25	0	None
Enterococcus	Bacillota	41	0	85.3659	14.6341	None
Flavobacterium	Bacteroidota	102	0	100	0	Dependent
Fusobacterium	Fusobacteriota	29	93.1034	6.89655	0	None
Geobacillus	Bacillota	27	96.2963	3.7037	0	Producer
Gordonia	Actinomycetota	29	100	0	0	Producer
Halomonas	Pseudomonadota	57	50.8772	49.1228	0	None
Helicobacter	Campylobacterota	32	0	18.75	81.25	None
Klebsiella	Pseudomonadota	52	98.0769	1.92308	0	Producer
Lactobacillus	Bacillota	40	0	62.5	37.5	None
Legionella	Pseudomonadota	47	0	31.9149	68.0851	None
Leifsonia	Actinomycetota	22	0	22.7273	77.2727	None
Leptospira	Spirochaetota	26	61.5385	38.4615	0	None
Lysinibacillus	Bacillota	25	100	0	0	Producer
Lysobacter	Pseudomonadota	24	0	100	0	Dependent
Marinobacter	Pseudomonadota	38	2.63158	97.3684	0	Dependent
Mesorhizobium	Pseudomonadota	86	100	0	0	Producer
Methylobacterium	Pseudomonadota	73	98.6301	1.36986	0	Producer
Microbacterium	Actinomycetota	79	0	18.9873	81.0127	None
Micromonospora	Actinomycetota	49	57.1429	42.8571	0	None
Mycobacterium	Actinomycetota	84	96.4286	3.57143	0	Producer
Mycolicibacterium	Actinomycetota	38	100	0	0	Producer
Mycoplasma	Mycoplasmatota	22	0	4.54545	95.4545	Independent
Mycoplasmopsis	Mycoplasmatota	28	0	0	100	Independent
Neisseria	Pseudomonadota	20	0	0	100	Independent
Nocardia	Actinomycetota	45	100	0	0	Producer
Nocardioides	Actinomycetota	35	77.1429	22.8571	0	None
Nocardiopsis	Actinomycetota	21	85.7143	14.2857	0	None
Novosphingobium	Pseudomonadota	25	56	44	0	None
Paenibacillus	Bacillota	155	42.5806	57.4194	0	None
Pantoea	Pseudomonadota	34	0	97.0588	2.94118	Dependent
Paraburkholderia	Pseudomonadota	47	97.8723	2.12766	0	Producer
Paracoccus	Pseudomonadota	25	92	8	0	None
Pedobacter	Bacteroidota	34	0	100	0	Dependent
Porphyromonas	Bacteroidota	26	0	92.3077	7.69231	None
Prevotella	Bacteroidota	71	0	100	0	Dependent
Prochlorococcus	Cyanobacteriota	56	80.3571	19.6429	0	None
Propionibacterium	Actinomycetota	21	100	0	0	Producer
Pseudoalteromonas	Pseudomonadota	63	0	100	0	Dependent
Pseudomonas	Pseudomonadota	393	94.402	5.59796	0	None
Psychrobacter	Pseudomonadota	24	0	100	0	Dependent
Rhizobium	Pseudomonadota	95	98.9474	1.05263	0	Producer
Rhodococcus	Actinomycetota	49	95.9184	4.08163	0	Producer
Rickettsia	Pseudomonadota	30	0	0	100	Independent
Selenomonas	Bacillota	21	100	0	0	Producer
Serratia	Pseudomonadota	24	8.33333	87.5	4.16667	None
Shewanella	Pseudomonadota	36	5.55556	94.4444	0	None
Sphingobium	Pseudomonadota	31	70.9677	29.0323	0	None
Sphingomonas	Pseudomonadota	89	41.573	58.427	0	None
Sphingopyxis	Pseudomonadota	40	25	75	0	None
Staphylococcus	Bacillota	38	0	100	0	Dependent
Streptococcus	Bacillota	117	5.12821	44.4444	50.4274	None
Streptomyces	Actinomycetota	260	96.1538	3.84615	0	Producer
Synechococcus	Cyanobacteriota	35	82.8571	17.1429	0	None
Thioalkalivibrio	Pseudomonadota	73	78.0822	21.9178	0	None
Treponema	Spirochaetota	22	4.54545	59.0909	36.3636	None
Variovorax	Pseudomonadota	27	3.7037	96.2963	0	Dependent
Vibrio	Pseudomonadota	107	6.54206	93.4579	0	None
Xanthomonas	Pseudomonadota	31	0	100	0	Dependent
